# Supplementary material for: L1CAM is required for early dissemination of fallopian tube carcinoma precursors to the ovary
Source: Commun Biol. 2022 Dec 12;5:1362. doi: 10.1038/s42003-022-04314-8 (PMC9744873; doi:10.1038/s42003-022-04314-8)
Supplement: Supplementary file 4 — Supplementary Data 1-5 [file 42003_2022_4314_MOESM4_ESM.xlsx]

## Sheet: Supplementary data 1 
Enriched genes						cell adhesion				developmental process				Biological adhesion
FT190_sh692	FT190_sh890	FT194_sh692	FT194_sh890	Common genes		FT190_sh692	FT190_sh890	FT194_sh692	FT194_sh890	FT190_sh692	FT190_sh890	FT194_sh692	FT194_sh890	FT190_sh692	FT190_sh890	FT194_sh692	FT194_sh890
TERT	F3	ITGA6	SORT1	LC38A5		SIRPA - signal-regulatory protein alpha	RELN - reelin	SIRPA - signal-regulatory protein alpha	EMP2 - epithelial membrane protein 2	EMP1 - epithelial membrane protein 1	EMP1 - epithelial membrane protein 1	TBC1D20 - tbc1 domain family, member 20	MAPKAP1 - mitogen-activated protein kinase associated protein 1	SIRPA - signal-regulatory protein alpha	RELN - reelin	SIRPA - signal-regulatory protein alpha	EMP2 - epithelial membrane protein 2
SLC38A5	FLG	STAT1	TGFB2	CRISPLD2		RELN - reelin	PDLIM5 - pdz and lim domain 5	EMP2 - epithelial membrane protein 2	NCAM2 - neural cell adhesion molecule 2	TNFRSF12A - tumor necrosis factor receptor superfamily, member 12a	MAPKAP1 - mitogen-activated protein kinase associated protein 1	PLAC8 - placenta-specific 8	NDN - necdin, melanoma antigen (mage) family member	RELN - reelin	PDLIM5 - pdz and lim domain 5	EMP2 - epithelial membrane protein 2	NCAM2 - neural cell adhesion molecule 2
HAPLN1	ITGA6	COL4A4	COL8A1	MMP2		FN1 - fibronectin 1	PCDHGB4 - protocadherin gamma subfamily b, 4	NCAM2 - neural cell adhesion molecule 2	RELN - reelin	PITPNM1 - phosphatidylinositol transfer protein, membrane-associated 1	GFRA1 - gdnf family receptor alpha 1	CTTN - cortactin	PLAC8 - placenta-specific 8	FN1 - fibronectin 1	PCDHGB4 - protocadherin gamma subfamily b, 4	NCAM2 - neural cell adhesion molecule 2	RELN - reelin
CRISPLD2	IGFBP5	HERC6	UCHL1	COL5A2		TNFRSF12A - tumor necrosis factor receptor superfamily, member 12a	LGALS3BP - lectin, galactoside-binding, soluble, 3 binding protein	RELN - reelin	TNFRSF12A - tumor necrosis factor receptor superfamily, member 12a	ELF4 - e74-like factor 4 (ets domain transcription factor)	C1GALT1 - core 1 synthase, glycoprotein-n-acetylgalactosamine 3-beta-galactosyltransferase, 1	RNF43 - ring finger protein 43	CTTN - cortactin	TNFRSF12A - tumor necrosis factor receptor superfamily, member 12a	LGALS3BP - lectin, galactoside-binding, soluble, 3 binding protein	RELN - reelin	TNFRSF12A - tumor necrosis factor receptor superfamily, member 12a
MMP2	DNER	LOX	TERT	RNF20		CDH2 - cadherin 2, type 1, n-cadherin (neuronal)	FN1 - fibronectin 1	LGALS3BP - lectin, galactoside-binding, soluble, 3 binding protein	COL18A1 - collagen, type xviii, alpha 1	AARS - alanyl-trna synthetase	HSBP1 - heat shock factor binding protein 1	BRCA2 - breast cancer 2, early onset	PLA2R1 - phospholipase a2 receptor 1, 180kda	PNN - pinin, desmosome associated protein	FN1 - fibronectin 1	LGALS3BP - lectin, galactoside-binding, soluble, 3 binding protein	COL18A1 - collagen, type xviii, alpha 1
COL5A2	HERC6	THBS2	NPR3	MX1		PNN - pinin, desmosome associated protein	DSC3 - desmocollin 3	COL18A1 - collagen, type xviii, alpha 1	PNN - pinin, desmosome associated protein	ABLIM1 - actin binding lim protein 1	CORO1C - coronin, actin binding protein, 1c	PITPNM1 - phosphatidylinositol transfer protein, membrane-associated 1	TNFRSF12A - tumor necrosis factor receptor superfamily, member 12a	CDH2 - cadherin 2, type 1, n-cadherin (neuronal)	DSC3 - desmocollin 3	COL18A1 - collagen, type xviii, alpha 1	PNN - pinin, desmosome associated protein
L1CAM	HHIP	FLNC	LOX	SERPINE1		SPOCK1 - sparc/osteonectin, cwcv and kazal-like domains proteoglycan (testican) 1	PODXL - podocalyxin-like	SPOCK1 - sparc/osteonectin, cwcv and kazal-like domains proteoglycan (testican) 1	CNTNAP1 - contactin associated protein 1	ANKRD11 - ankyrin repeat domain 11	PODXL - podocalyxin-like	LIMK1 - lim domain kinase 1	BRCA2 - breast cancer 2, early onset	SPOCK1 - sparc/osteonectin, cwcv and kazal-like domains proteoglycan (testican) 1	PODXL - podocalyxin-like	SPOCK1 - sparc/osteonectin, cwcv and kazal-like domains proteoglycan (testican) 1	CNTNAP1 - contactin associated protein 1
MUC16	TERT	GDA	TENM2	MFAP5		NRP1 - neuropilin 1	NOV - nephroblastoma overexpressed	PODXL - podocalyxin-like	ABL1 - c-abl oncogene 1, non-receptor tyrosine kinase	C1GALT1 - core 1 synthase, glycoprotein-n-acetylgalactosamine 3-beta-galactosyltransferase, 1	NAP1L1 - nucleosome assembly protein 1-like 1	SPOCK1 - sparc/osteonectin, cwcv and kazal-like domains proteoglycan (testican) 1	CREG1 - cellular repressor of e1a-stimulated genes 1	NRP1 - neuropilin 1	NOV - nephroblastoma overexpressed	PODXL - podocalyxin-like	ABL1 - c-abl oncogene 1, non-receptor tyrosine kinase
RNF20	HLA-B	TRIM14	CTGF	CELF2		ABL1 - c-abl oncogene 1, non-receptor tyrosine kinase	DPP4 - dipeptidyl-peptidase 4	SPN - sialophorin	NRP2 - neuropilin 2	EML1 - echinoderm microtubule associated protein like 1	CELSR1 - cadherin, egf lag seven-pass g-type receptor 1	C1GALT1 - core 1 synthase, glycoprotein-n-acetylgalactosamine 3-beta-galactosyltransferase, 1	PLXNB1 - plexin b1	ABL1 - c-abl oncogene 1, non-receptor tyrosine kinase	DPP4 - dipeptidyl-peptidase 4	SPN - sialophorin	NRP2 - neuropilin 2
MX1	SFRP1	ENG	THBS2	NUP210		CLDN11 - claudin 11	ABL2 - c-abl oncogene 2, non-receptor tyrosine kinase	NTM - neurotrimin	FIBCD1 - fibrinogen c domain containing 1	SPOCK1 - sparc/osteonectin, cwcv and kazal-like domains proteoglycan (testican) 1	BTF3 - basic transcription factor 3	PODXL - podocalyxin-like	NRP2 - neuropilin 2	CLDN11 - claudin 11	ABL2 - c-abl oncogene 2, non-receptor tyrosine kinase	INHBB - inhibin, beta b	INHBB - inhibin, beta b
SERPINE1	PLEKHA7	CELF2	PEG10	SLC7A2		CELSR1 - cadherin, egf lag seven-pass g-type receptor 1	CLDN11 - claudin 11	PPFIA1 - protein tyrosine phosphatase, receptor type, f polypeptide (ptprf), interacting protein (liprin), alpha 1	CLDN11 - claudin 11	HSBP1 - heat shock factor binding protein 1	LOX - lysyl oxidase	GDA - guanine deaminase	ABL1 - c-abl oncogene 1, non-receptor tyrosine kinase	CELSR1 - cadherin, egf lag seven-pass g-type receptor 1	CLDN11 - claudin 11	NTM - neurotrimin	FIBCD1 - fibrinogen c domain containing 1
MME	TAGLN	HTRA1	AKR1B1	TERT		PPFIBP1 - ptprf interacting protein, binding protein 1 (liprin beta 1)	CLSTN1 - calsyntenin 1	PCDH1 - protocadherin 1	PCDH1 - protocadherin 1	CORO1C - coronin, actin binding protein, 1c	APCDD1 - adenomatosis polyposis coli down-regulated 1	PRMT1 - protein arginine methyltransferase 1	FARP1 - ferm, rhogef (arhgef) and pleckstrin domain protein 1 (chondrocyte-derived)	PPFIBP1 - ptprf interacting protein, binding protein 1 (liprin beta 1)	CLSTN1 - calsyntenin 1	PPFIA1 - protein tyrosine phosphatase, receptor type, f polypeptide (ptprf), interacting protein (liprin), alpha 1	CLDN11 - claudin 11
MFAP5	MFAP5	DMBT1	CTSB	WNT5B		PCDH7 - protocadherin 7	CELSR1 - cadherin, egf lag seven-pass g-type receptor 1	PCDH9 - protocadherin 9	CD151 - cd151 molecule (raph blood group)	NRP1 - neuropilin 1	LOXL1 - lysyl oxidase-like 1	MTPN - myotrophin	PML - promyelocytic leukemia	PCDH7 - protocadherin 7	CELSR1 - cadherin, egf lag seven-pass g-type receptor 1	PCDH1 - protocadherin 1	PCDH1 - protocadherin 1
GJA1	KRT8	CTSC	ANKRD1	SDC3		LOXL2 - lysyl oxidase-like 2	MUC16 - mucin 16, cell surface associated	ENG - endoglin	PPFIBP1 - ptprf interacting protein, binding protein 1 (liprin beta 1)	PLXNB1 - plexin b1	EIF4EBP1 - eukaryotic translation initiation factor 4e binding protein 1	IQGAP1 - iq motif containing gtpase activating protein 1	LDHA - lactate dehydrogenase a	LOXL2 - lysyl oxidase-like 2	MUC16 - mucin 16, cell surface associated	PCDH9 - protocadherin 9	CD151 - cd151 molecule (raph blood group)
CELF2	GLIPR1	TAGLN	CTSC	TMTC1		ACTB - actin, beta	GPNMB - glycoprotein (transmembrane) nmb	CADM3 - cell adhesion molecule 3	PCDH7 - protocadherin 7	ABL1 - c-abl oncogene 1, non-receptor tyrosine kinase	CPM - carboxypeptidase m	EPAS1 - endothelial pas domain protein 1	RDX - radixin	ACTB - actin, beta	GPNMB - glycoprotein (transmembrane) nmb	ENG - endoglin	PPFIBP1 - ptprf interacting protein, binding protein 1 (liprin beta 1)
NUP210	POSTN	ITGA5	ARHGDIB	FRMD6		AJUBA - ajuba lim protein	LPXN - leupaxin	MEGF10 - multiple egf-like-domains 10	CADM3 - cell adhesion molecule 3	GDA - guanine deaminase	PLS3 - plastin 3	FARP1 - ferm, rhogef (arhgef) and pleckstrin domain protein 1 (chondrocyte-derived)	SHANK2 - sh3 and multiple ankyrin repeat domains 2	AJUBA - ajuba lim protein	LPXN - leupaxin	CADM3 - cell adhesion molecule 3	CD81 - cd81 molecule
SLC7A2	MMP14	LUM	LUM	PLAU		BCAR1 - breast cancer anti-estrogen resistance 1	PCDH10 - protocadherin 10	ACTB - actin, beta	WISP1 - wnt1 inducible signaling pathway protein 1	LDLR - low density lipoprotein receptor	GJB2 - gap junction protein, beta 2, 26kda	RDX - radixin	SUPT20H - suppressor of ty 20 homolog (s. cerevisiae)	BCAR1 - breast cancer anti-estrogen resistance 1	PCDH10 - protocadherin 10	MEGF10 - multiple egf-like-domains 10	PCDH7 - protocadherin 7
COL5A1	MMP2	OAS3	STXBP6	CDK6		APP - amyloid beta (a4) precursor protein	FLRT2 - fibronectin leucine rich transmembrane protein 2	VSTM2L - v-set and transmembrane domain containing 2 like	LPP - lim domain containing preferred translocation partner in lipoma	IQGAP1 - iq motif containing gtpase activating protein 1	SLAMF8 - slam family member 8	SUPT20H - suppressor of ty 20 homolog (s. cerevisiae)	NAP1L4 - nucleosome assembly protein 1-like 4	APP - amyloid beta (a4) precursor protein	FLRT2 - fibronectin leucine rich transmembrane protein 2	ACTB - actin, beta	CADM3 - cell adhesion molecule 3
BEX1	TIMP3	OAS2	THBS1	SIK1		NUAK1 - nuak family, snf1-like kinase, 1	NTNG1 - netrin g1	TENM2 - teneurin transmembrane protein 2	ACTB - actin, beta	MTPN - myotrophin	LOXL2 - lysyl oxidase-like 2	GDF5 - growth differentiation factor 5	TCIRG1 - t-cell, immune regulator 1, atpase, h+ transporting, lysosomal v0 subunit a3	CD34 - cd34 molecule	NTNG1 - netrin g1	VSTM2L - v-set and transmembrane domain containing 2 like	WISP1 - wnt1 inducible signaling pathway protein 1
CPA4	L1CAM	STXBP6	CGNL1	SPARC		CD34 - cd34 molecule	CD44 - cd44 molecule (indian blood group)	UBASH3B - ubiquitin associated and sh3 domain containing b	PDPN - podoplanin	SPINT1 - serine peptidase inhibitor, kunitz type 1	ACTB - actin, beta	ACADVL - acyl-coa dehydrogenase, very long chain	GDF5 - growth differentiation factor 5	NUAK1 - nuak family, snf1-like kinase, 1	CD44 - cd44 molecule (indian blood group)	TENM2 - teneurin transmembrane protein 2	SCARB1 - scavenger receptor class b, member 1
ARHGAP22	BST2	GREM1	ANPEP	DCBLD2		ITGA5 - integrin, alpha 5 (fibronectin receptor, alpha polypeptide)	ACTB - actin, beta	CD34 - cd34 molecule	AJUBA - ajuba lim protein	LIN7A - lin-7 homolog a (c. elegans)	ACTA2 - actin, alpha 2, smooth muscle, aorta	KLF5 - kruppel-like factor 5 (intestinal)	ACADVL - acyl-coa dehydrogenase, very long chain	ITGA5 - integrin, alpha 5 (fibronectin receptor, alpha polypeptide)	ACTB - actin, beta	UBASH3B - ubiquitin associated and sh3 domain containing b	LPP - lim domain containing preferred translocation partner in lipoma
WNT5B	CTSB	THBS1	ALDH1A3	FSCN1		ICAM1 - intercellular adhesion molecule 1	PDPN - podoplanin	PARVB - parvin, beta	TENM2 - teneurin transmembrane protein 2	SPARC - secreted protein, acidic, cysteine-rich (osteonectin)	BMP2 - bone morphogenetic protein 2	ENG - endoglin	TMED10 - transmembrane emp24-like trafficking protein 10 (yeast)	ICAM1 - intercellular adhesion molecule 1	PDPN - podoplanin	CD34 - cd34 molecule	PDPN - podoplanin
SDC3	DSP	CGNL1	UBB	GPC4		ITGA9 - integrin, alpha 9	SLC39A8 - solute carrier family 39 (zinc transporter), member 8	CADM1 - cell adhesion molecule 1	UBASH3B - ubiquitin associated and sh3 domain containing b	LFNG - lfng o-fucosylpeptide 3-beta-n-acetylglucosaminyltransferase	GJA1 - gap junction protein, alpha 1, 43kda	LOX - lysyl oxidase	LOX - lysyl oxidase	ITGA9 - integrin, alpha 9	SLC39A8 - solute carrier family 39 (zinc transporter), member 8	PARVB - parvin, beta	ACTB - actin, beta
TENM3	DYSF	ANPEP	COL1A1	ADAMTS5		FGFRL1 - fibroblast growth factor receptor-like 1	MYL12A - myosin, light chain 12a, regulatory, non-sarcomeric	ITGA5 - integrin, alpha 5 (fibronectin receptor, alpha polypeptide)	APP - amyloid beta (a4) precursor protein	CELSR1 - cadherin, egf lag seven-pass g-type receptor 1	MYL6 - myosin, light chain 6, alkali, smooth muscle and non-muscle	ACAT1 - acetyl-coa acetyltransferase 1	BGN - biglycan	FGFRL1 - fibroblast growth factor receptor-like 1	MYL12A - myosin, light chain 12a, regulatory, non-sarcomeric	CADM1 - cell adhesion molecule 1	AJUBA - ajuba lim protein
TMTC1	OAS2	ALDH1A3	CYGB	TUBA1A		NT5E - 5'-nucleotidase, ecto (cd73)	TENM2 - teneurin transmembrane protein 2	ITGA9 - integrin, alpha 9	B4GALT1 - udp-gal:betaglcnac beta 1,4- galactosyltransferase, polypeptide 1	RELB - v-rel avian reticuloendotheliosis viral oncogene homolog b	LIPA - lipase a, lysosomal acid, cholesterol esterase	CPM - carboxypeptidase m	ACAT1 - acetyl-coa acetyltransferase 1	NT5E - 5'-nucleotidase, ecto (cd73)	TENM2 - teneurin transmembrane protein 2	ITGA5 - integrin, alpha 5 (fibronectin receptor, alpha polypeptide)	TENM2 - teneurin transmembrane protein 2
FMNL2	IFIT1	UBB	ZNF532	CLDN11		MYH9 - myosin, heavy chain 9, non-muscle	DSG2 - desmoglein 2	ADAMTS9 - adam metallopeptidase with thrombospondin type 1 motif, 9	ACTG1 - actin, gamma 1	LOX - lysyl oxidase	BNC1 - basonuclin 1	PLXNA2 - plexin a2	CPT1A - carnitine palmitoyltransferase 1a (liver)	MYH9 - myosin, heavy chain 9, non-muscle	DSG2 - desmoglein 2	ITGA9 - integrin, alpha 9	UBASH3B - ubiquitin associated and sh3 domain containing b
FRMD6	ACO1	KRT19	PTGIS	SPOCK2		ITGA3 - integrin, alpha 3 (antigen cd49c, alpha 3 subunit of vla-3 receptor)	DSP - desmoplakin	SCN1B - sodium channel, voltage-gated, type i, beta subunit	CD34 - cd34 molecule	CPT1A - carnitine palmitoyltransferase 1a (liver)	MYO1D - myosin id	ACTB - actin, beta	WISP1 - wnt1 inducible signaling pathway protein 1	ITGA3 - integrin, alpha 3 (antigen cd49c, alpha 3 subunit of vla-3 receptor)	DSP - desmoplakin	ADAMTS9 - adam metallopeptidase with thrombospondin type 1 motif, 9	APP - amyloid beta (a4) precursor protein
NEFH	COL7A1	COL1A1	TIMP3	NID2		FBLN5 - fibulin 5	RAC1 - ras-related c3 botulinum toxin substrate 1 (rho family, small gtp binding protein rac1)	MTSS1 - metastasis suppressor 1	POSTN - periostin, osteoblast specific factor	ACTBL2 - actin, beta-like 2	ALDH1A2 - aldehyde dehydrogenase 1 family, member a2	ACTA2 - actin, alpha 2, smooth muscle, aorta	BDNF - brain-derived neurotrophic factor	FBLN5 - fibulin 5	RAC1 - ras-related c3 botulinum toxin substrate 1 (rho family, small gtp binding protein rac1)	SCN1B - sodium channel, voltage-gated, type i, beta subunit	B4GALT1 - udp-gal:betaglcnac beta 1,4- galactosyltransferase, polypeptide 1
ABI3BP	BACE2	TIMP2	SRGN	BCAM		TM9SF4 - transmembrane 9 superfamily protein member 4	APP - amyloid beta (a4) precursor protein	GPC6 - glypican 6	PARVB - parvin, beta	CPM - carboxypeptidase m	SOAT1 - sterol o-acyltransferase 1	ELF1 - e74-like factor 1 (ets domain transcription factor)	PLS3 - plastin 3	TM9SF4 - transmembrane 9 superfamily protein member 4	APP - amyloid beta (a4) precursor protein	MTSS1 - metastasis suppressor 1	ACTG1 - actin, gamma 1
PLAU	IFI44L	ZNF532	VGLL3	HMGA2		FZD7 - frizzled family receptor 7	POSTN - periostin, osteoblast specific factor	TNC - tenascin c	ADAMTS9 - adam metallopeptidase with thrombospondin type 1 motif, 9	CHD7 - chromodomain helicase dna binding protein 7	CCBE1 - collagen and calcium binding egf domains 1	CCBE1 - collagen and calcium binding egf domains 1	CPM - carboxypeptidase m	FZD7 - frizzled family receptor 7	POSTN - periostin, osteoblast specific factor	GPC6 - glypican 6	CD34 - cd34 molecule
CDK6	LIMA1	BST2	COL1A2	CTSB		MSLN - mesothelin	MSN - moesin	PTPRU - protein tyrosine phosphatase, receptor type, u	GPC6 - glypican 6	PLXNA1 - plexin a1	HOXC13 - homeobox c13	MYO1E - myosin ie	TFCP2L1 - transcription factor cp2-like 1	MSLN - mesothelin	MSN - moesin	TNC - tenascin c	POSTN - periostin, osteoblast specific factor
SIK1	NEFH	TGM2	BST2	F3		CNN3 - calponin 3, acidic	ITGA5 - integrin, alpha 5 (fibronectin receptor, alpha polypeptide)	MYH9 - myosin, heavy chain 9, non-muscle	PTPRU - protein tyrosine phosphatase, receptor type, u	LOXL2 - lysyl oxidase-like 2	DOCK10 - dedicator of cytokinesis 10	PARVB - parvin, beta	GJB2 - gap junction protein, beta 2, 26kda	CNN3 - calponin 3, acidic	ITGA5 - integrin, alpha 5 (fibronectin receptor, alpha polypeptide)	PTPRU - protein tyrosine phosphatase, receptor type, u	PARVB - parvin, beta
SPARC	RACK1	SLC38A5	FBLN5	ADAMTS1		ITGAV - integrin, alpha v	NT5E - 5'-nucleotidase, ecto (cd73)	RHOB - ras homolog family member b	PCDHGA12 - protocadherin gamma subfamily a, 12	ACTB - actin, beta	ST8SIA2 - st8 alpha-n-acetyl-neuraminide alpha-2,8-sialyltransferase 2	MARK4 - map/microtubule affinity-regulating kinase 4	BTBD2 - btb (poz) domain containing 2	ITGAV - integrin, alpha v	NT5E - 5'-nucleotidase, ecto (cd73)	MYH9 - myosin, heavy chain 9, non-muscle	ADAMTS9 - adam metallopeptidase with thrombospondin type 1 motif, 9
DCBLD2	SAMD9L	PEG10	RCN3	LOXL2		GPC4 - glypican 4	PLEKHA7 - pleckstrin homology domain containing, family a member 7	PCDHGA12 - protocadherin gamma subfamily a, 12	RHOB - ras homolog family member b	MYLK - myosin light chain kinase	ZDHHC7 - zinc finger, dhhc-type containing 7	BMP6 - bone morphogenetic protein 6	ACTB - actin, beta	GPC4 - glypican 4	PLEKHA7 - pleckstrin homology domain containing, family a member 7	PCDHGA12 - protocadherin gamma subfamily a, 12	GPC6 - glypican 6
FSCN1	MUC16	RNF20	TGFBI	KIAA1462		EFNB2 - ephrin-b2	TNC - tenascin c	EGFR - epidermal growth factor receptor	EGFR - epidermal growth factor receptor	GJA1 - gap junction protein, alpha 1, 43kda	BMP4 - bone morphogenetic protein 4	CADM1 - cell adhesion molecule 1	ACTA2 - actin, alpha 2, smooth muscle, aorta	EFNB2 - ephrin-b2	TNC - tenascin c	RHOB - ras homolog family member b	PTPRU - protein tyrosine phosphatase, receptor type, u
GPC4	ARHGAP22	SERPINH1	IGF2	RAB3D		CYP1B1 - cytochrome p450, family 1, subfamily b, polypeptide 1	ITGA3 - integrin, alpha 3 (antigen cd49c, alpha 3 subunit of vla-3 receptor)	MEGF9 - multiple egf-like-domains 9	FBLN5 - fibulin 5	MYL6 - myosin, light chain 6, alkali, smooth muscle and non-muscle	HOXC10 - homeobox c10	KRT19 - keratin 19	GJA1 - gap junction protein, alpha 1, 43kda	CYP1B1 - cytochrome p450, family 1, subfamily b, polypeptide 1	ITGA3 - integrin, alpha 3 (antigen cd49c, alpha 3 subunit of vla-3 receptor)	EGFR - epidermal growth factor receptor	RHOB - ras homolog family member b
ADAMTS5	SSR3	YWHAG	ITGA11	NA		ITGB1 - integrin, beta 1 (fibronectin receptor, beta polypeptide, antigen cd29 includes mdf2, msk12)	RHOB - ras homolog family member b	MSLN - mesothelin	PCDHGA11 - protocadherin gamma subfamily a, 11	LIPA - lipase a, lysosomal acid, cholesterol esterase	NR1D1 - nuclear receptor subfamily 1, group d, member 1	TPM4 - tropomyosin 4	BNC1 - basonuclin 1	ITGB1 - integrin, beta 1 (fibronectin receptor, beta polypeptide, antigen cd29 includes mdf2, msk12)	RHOB - ras homolog family member b	MEGF9 - multiple egf-like-domains 9	PCDHGA12 - protocadherin gamma subfamily a, 12
TUBA1A	P3H2	IFI27	GAS6	MEST		EFNB1 - ephrin-b1	GPC4 - glypican 4	TENM4 - teneurin transmembrane protein 4	ARF6 - adp-ribosylation factor 6	BNC1 - basonuclin 1	PAQR5 - progestin and adipoq receptor family member v	ACTN1 - actinin, alpha 1	PLCD1 - phospholipase c, delta 1	EFNB1 - ephrin-b1	GPC4 - glypican 4	MSLN - mesothelin	EGFR - epidermal growth factor receptor
CLDN11	KRT80	EFEMP2	EMILIN1	KCNJ6		ITGB2 - integrin, beta 2 (complement component 3 receptor 3 and 4 subunit)	NID2 - nidogen 2 (osteonidogen)	EFNB2 - ephrin-b2	EDIL3 - egf-like repeats and discoidin i-like domains 3	MYO1D - myosin id	TPM4 - tropomyosin 4	ADAMTS9 - adam metallopeptidase with thrombospondin type 1 motif, 9	MYO1D - myosin id	ITGB2 - integrin, beta 2 (complement component 3 receptor 3 and 4 subunit)	NID2 - nidogen 2 (osteonidogen)	TENM4 - teneurin transmembrane protein 4	FBLN5 - fibulin 5
SPOCK2	RPL7A	PODXL	HAPLN1	CCBE1		ITGB3 - integrin, beta 3 (platelet glycoprotein iiia, antigen cd61)	EFNB1 - ephrin-b1	GPC4 - glypican 4	MSLN - mesothelin	TCF25 - transcription factor 25 (basic helix-loop-helix)	ADAMTS1 - adam metallopeptidase with thrombospondin type 1 motif, 1	PICALM - phosphatidylinositol binding clathrin assembly protein	B4GALT1 - udp-gal:betaglcnac beta 1,4- galactosyltransferase, polypeptide 1	ITGB3 - integrin, beta 3 (platelet glycoprotein iiia, antigen cd61)	EFNB1 - ephrin-b1	EFNB2 - ephrin-b2	PCDHGA11 - protocadherin gamma subfamily a, 11
NID2	CFH	FMNL1	AIF1L	LYPD1		PALLD - palladin, cytoskeletal associated protein	ITGB1 - integrin, beta 1 (fibronectin receptor, beta polypeptide, antigen cd29 includes mdf2, msk12)	EFNB1 - ephrin-b1	CNN3 - calponin 3, acidic	CREBBP - creb binding protein	PICALM - phosphatidylinositol binding clathrin assembly protein	TPM1 - tropomyosin 1 (alpha)	ACTG1 - actin, gamma 1	PALLD - palladin, cytoskeletal associated protein	CYP1B1 - cytochrome p450, family 1, subfamily b, polypeptide 1	GPC4 - glypican 4	ARF6 - adp-ribosylation factor 6
ATP8B1	ADAMTS1	XIST	FAM129B	SLCO2A1		ITGB4 - integrin, beta 4	CYP1B1 - cytochrome p450, family 1, subfamily b, polypeptide 1	PALLD - palladin, cytoskeletal associated protein	GPC4 - glypican 4	CCBE1 - collagen and calcium binding egf domains 1	TPM1 - tropomyosin 1 (alpha)	TNC - tenascin c	TCF25 - transcription factor 25 (basic helix-loop-helix)	ITGB4 - integrin, beta 4	ITGB1 - integrin, beta 1 (fibronectin receptor, beta polypeptide, antigen cd29 includes mdf2, msk12)	EFNB1 - ephrin-b1	EDIL3 - egf-like repeats and discoidin i-like domains 3
BCAM	MYL9	CREB3L1	EFNB1	HAS2		AMIGO2 - adhesion molecule with ig-like domain 2	BCAM - basal cell adhesion molecule (lutheran blood group)	PPARD - peroxisome proliferator-activated receptor delta	TENM4 - teneurin transmembrane protein 4	EIF4G1 - eukaryotic translation initiation factor 4 gamma, 1	TNC - tenascin c	DYSF - dysferlin, limb girdle muscular dystrophy 2b (autosomal recessive)	AMBRA1 - autophagy/beclin-1 regulator 1	AMIGO2 - adhesion molecule with ig-like domain 2	BCAM - basal cell adhesion molecule (lutheran blood group)	PALLD - palladin, cytoskeletal associated protein	MSLN - mesothelin
HMGA2	MELTF	IFIT1	CPT1A	EPHB1		COL7A1 - collagen, type vii, alpha 1	ITGB3 - integrin, beta 3 (platelet glycoprotein iiia, antigen cd61)	PTK7 - protein tyrosine kinase 7	ARHGAP5 - rho gtpase activating protein 5	ZDHHC7 - zinc finger, dhhc-type containing 7	DYSF - dysferlin, limb girdle muscular dystrophy 2b (autosomal recessive)	PTPRU - protein tyrosine phosphatase, receptor type, u	PARVB - parvin, beta	COL7A1 - collagen, type vii, alpha 1	ITGB3 - integrin, beta 3 (platelet glycoprotein iiia, antigen cd61)	PPARD - peroxisome proliferator-activated receptor delta	CNN3 - calponin 3, acidic
CTSB	CALD1	MMP14	IFITM3	VIM		RPSA - ribosomal protein sa	PALLD - palladin, cytoskeletal associated protein	ADAMTS12 - adam metallopeptidase with thrombospondin type 1 motif, 12	CYP1B1 - cytochrome p450, family 1, subfamily b, polypeptide 1	PAQR5 - progestin and adipoq receptor family member v	COL1A1 - collagen, type i, alpha 1	GLO1 - glyoxalase i	BMP6 - bone morphogenetic protein 6	RPSA - ribosomal protein sa	PALLD - palladin, cytoskeletal associated protein	PTK7 - protein tyrosine kinase 7	GPC4 - glypican 4
F3	ADGRL2	PARP14	TRIM58	GLIPR1		COL6A2 - collagen, type vi, alpha 2	CLSTN2 - calsyntenin 2	PIP5K1C - phosphatidylinositol-4-phosphate 5-kinase, type i, gamma	EFNB1 - ephrin-b1	DCTN5 - dynactin 5 (p25)	GLG1 - golgi glycoprotein 1	SNRPB - small nuclear ribonucleoprotein polypeptides b and b1	SGPL1 - sphingosine-1-phosphate lyase 1	COL6A2 - collagen, type vi, alpha 2	CLSTN2 - calsyntenin 2	ADAMTS12 - adam metallopeptidase with thrombospondin type 1 motif, 12	ARHGAP5 - rho gtpase activating protein 5
ADAMTS1	TRAM2	OXTR	SLC7A14	HERPUD1		ZYX - zyxin	AMIGO2 - adhesion molecule with ig-like domain 2	COL8A1 - collagen, type viii, alpha 1	ITGB4 - integrin, beta 4	NR1D1 - nuclear receptor subfamily 1, group d, member 1	CA2 - carbonic anhydrase ii	COL1A1 - collagen, type i, alpha 1	GLUL - glutamate-ammonia ligase	ZYX - zyxin	AMIGO2 - adhesion molecule with ig-like domain 2	PIP5K1C - phosphatidylinositol-4-phosphate 5-kinase, type i, gamma	TENM4 - teneurin transmembrane protein 4
LOXL2	GJA1	IPO5	ADD2	PLOD2		COL6A1 - collagen, type vi, alpha 1	COL7A1 - collagen, type vii, alpha 1	COL6A2 - collagen, type vi, alpha 2	PALLD - palladin, cytoskeletal associated protein	CNOT1 - ccr4-not transcription complex, subunit 1	KRT8 - keratin 8	ADAR - adenosine deaminase, rna-specific	ADAMTS2 - adam metallopeptidase with thrombospondin type 1 motif, 2	COL6A1 - collagen, type vi, alpha 1	COL7A1 - collagen, type vii, alpha 1	COL8A1 - collagen, type viii, alpha 1	CYP1B1 - cytochrome p450, family 1, subfamily b, polypeptide 1
KIAA1462	GFRA1	S100A4	GJB2	ANGPTL2		COL5A1 - collagen, type v, alpha 1	COL6A2 - collagen, type vi, alpha 2	ADD2 - adducin 2 (beta)	PTK7 - protein tyrosine kinase 7	ICAM1 - intercellular adhesion molecule 1	TOP2A - topoisomerase (dna) ii alpha 170kda	MTMR2 - myotubularin related protein 2	ACTN1 - actinin, alpha 1	COL5A1 - collagen, type v, alpha 1	ADD2 - adducin 2 (beta)	ADD2 - adducin 2 (beta)	EFNB1 - ephrin-b1
RAB3D	TNC	HAPLN1	RNF20	FAM107A		EPDR1 - ependymin related 1	ADD2 - adducin 2 (beta)	LAMC2 - laminin, gamma 2	ADAMTS12 - adam metallopeptidase with thrombospondin type 1 motif, 12	KRT19 - keratin 19	TP53INP2 - tumor protein p53 inducible nuclear protein 2	EGFR - epidermal growth factor receptor	NUS1 - nuclear undecaprenyl pyrophosphate synthase 1 homolog (s. cerevisiae)	EPDR1 - ependymin related 1	COL6A2 - collagen, type vi, alpha 2	COL6A2 - collagen, type vi, alpha 2	ITGB4 - integrin, beta 4
NA	CCND1	FAM129A	FADS2	PNMA2		HPSE - heparanase	LAMC2 - laminin, gamma 2	COL4A3 - collagen, type iv, alpha 3 (goodpasture antigen)	COL8A1 - collagen, type viii, alpha 1	EEF2 - eukaryotic translation elongation factor 2	CNR1 - cannabinoid receptor 1 (brain)	KRT8 - keratin 8	ADAMTS9 - adam metallopeptidase with thrombospondin type 1 motif, 9	HPSE - heparanase	LAMC2 - laminin, gamma 2	LAMC2 - laminin, gamma 2	PALLD - palladin, cytoskeletal associated protein
MEST	TENM2	CHST2	CFL2	PDE10A		CDH6 - cadherin 6, type 2, k-cadherin (fetal kidney)	TGFB2 - transforming growth factor, beta 2	COL6A1 - collagen, type vi, alpha 1	ADD2 - adducin 2 (beta)	GLUL - glutamate-ammonia ligase	PALLD - palladin, cytoskeletal associated protein	TOP2A - topoisomerase (dna) ii alpha 170kda	PICALM - phosphatidylinositol binding clathrin assembly protein	CDH6 - cadherin 6, type 2, k-cadherin (fetal kidney)	TGFB2 - transforming growth factor, beta 2	HSP90AB1 - heat shock protein 90kda alpha (cytosolic), class b member 1	PTK7 - protein tyrosine kinase 7
KCNJ6	EFEMP1	PINK1	TSPYL5	RPS2		L1CAM - l1 cell adhesion molecule	CD164 - cd164 molecule, sialomucin	COL5A1 - collagen, type v, alpha 1	CNTNAP3 - contactin associated protein-like 3	ACTN1 - actinin, alpha 1	SNRNP200 - small nuclear ribonucleoprotein 200kda (u5)	MEGF8 - multiple egf-like-domains 8	TPI1 - triosephosphate isomerase 1	L1CAM - l1 cell adhesion molecule	CD164 - cd164 molecule, sialomucin	COL4A3 - collagen, type iv, alpha 3 (goodpasture antigen)	ADAMTS12 - adam metallopeptidase with thrombospondin type 1 motif, 12
STMN3	PHGDH	AMOTL1	PPL	NCEH1		LRFN4 - leucine rich repeat and fibronectin type iii domain containing 4	ZYX - zyxin	CDH6 - cadherin 6, type 2, k-cadherin (fetal kidney)	COL6A2 - collagen, type vi, alpha 2	ADAMTS1 - adam metallopeptidase with thrombospondin type 1 motif, 1	COL7A1 - collagen, type vii, alpha 1	MSLN - mesothelin	TPM1 - tropomyosin 1 (alpha)	LRFN4 - leucine rich repeat and fibronectin type iii domain containing 4	ZYX - zyxin	COL6A1 - collagen, type vi, alpha 1	COL8A1 - collagen, type viii, alpha 1
CCBE1	ANGPTL4	DNER	BCAT1	LITAF		LAMA5 - laminin, alpha 5	MYL9 - myosin, light chain 9, regulatory	CDH11 - cadherin 11, type 2, ob-cadherin (osteoblast)	INPPL1 - inositol polyphosphate phosphatase-like 1	TPM1 - tropomyosin 1 (alpha)	ADD2 - adducin 2 (beta)	FZD1 - frizzled family receptor 1	DYSF - dysferlin, limb girdle muscular dystrophy 2b (autosomal recessive)	LAMA5 - laminin, alpha 5	MYL9 - myosin, light chain 9, regulatory	COL5A1 - collagen, type v, alpha 1	COL6A2 - collagen, type vi, alpha 2
LYPD1	DCBLD2	RPS4X	SHROOM2	CDC42EP3		CDH13 - cadherin 13, h-cadherin (heart)	TENM3 - teneurin transmembrane protein 3	COL12A1 - collagen, type xii, alpha 1	LAMC2 - laminin, gamma 2	DYSF - dysferlin, limb girdle muscular dystrophy 2b (autosomal recessive)	LAMC2 - laminin, gamma 2	PALLD - palladin, cytoskeletal associated protein	GDF11 - growth differentiation factor 11	CDH13 - cadherin 13, h-cadherin (heart)	TENM3 - teneurin transmembrane protein 3	CDH6 - cadherin 6, type 2, k-cadherin (fetal kidney)	CNTNAP3 - contactin associated protein-like 3
SLCO2A1	PALLD	TENM4	ACTN1	WNT5A		ITGA6 - integrin, alpha 6	FAT4 - fat atypical cadherin 4	ITGA6 - integrin, alpha 6	SLC7A11 - solute carrier family 7 (anionic amino acid transporter light chain, xc- system), member 11	LITAF - lipopolysaccharide-induced tnf factor	HSP90AB1 - heat shock protein 90kda alpha (cytosolic), class b member 1	COL8A1 - collagen, type viii, alpha 1	PTPRU - protein tyrosine phosphatase, receptor type, u	ITGA6 - integrin, alpha 6	FAT4 - fat atypical cadherin 4	CDH11 - cadherin 11, type 2, ob-cadherin (osteoblast)	ADD2 - adducin 2 (beta)
PXDN	EVC	SERPINE1	ANKS6	ZNF469		LAMB3 - laminin, beta 3	SORBS1 - sorbin and sh3 domain containing 1	COL16A1 - collagen, type xvi, alpha 1	SNED1 - sushi, nidogen and egf-like domains 1	GDF11 - growth differentiation factor 11	TET2 - tet methylcytosine dioxygenase 2	ADD2 - adducin 2 (beta)	IARS - isoleucyl-trna synthetase	LAMB3 - laminin, beta 3	SORBS1 - sorbin and sh3 domain containing 1	COL12A1 - collagen, type xii, alpha 1	INPPL1 - inositol polyphosphate phosphatase-like 1
HAS2	EMP1	CDK6	CLMN	SEC61A1		MYPN - myopalladin	EPDR1 - ependymin related 1	LAMB1 - laminin, beta 1	COL4A3 - collagen, type iv, alpha 3 (goodpasture antigen)	MYH9 - myosin, heavy chain 9, non-muscle	SGCE - sarcoglycan, epsilon	LAMC2 - laminin, gamma 2	GLO1 - glyoxalase i	MYPN - myopalladin	EPDR1 - ependymin related 1	ITGA6 - integrin, alpha 6	LAMC2 - laminin, gamma 2
PAQR5	NUP210	ISG15	FARP1	SLC4A7		NRCAM - neuronal cell adhesion molecule	CDH5 - cadherin 5, type 2 (vascular endothelium)	PTPRF - protein tyrosine phosphatase, receptor type, f	COL5A1 - collagen, type v, alpha 1	METRN - meteorin, glial cell differentiation regulator	SMARCA1 - swi/snf related, matrix associated, actin dependent regulator of chromatin, subfamily a, member 1	SLIT3 - slit homolog 3 (drosophila)	COL1A1 - collagen, type i, alpha 1	LAMB1 - laminin, beta 1	CDH5 - cadherin 5, type 2 (vascular endothelium)	COL16A1 - collagen, type xvi, alpha 1	SLC7A11 - solute carrier family 7 (anionic amino acid transporter light chain, xc- system), member 11
EPHB1	SPOCK2	IFITM1	CELF2	SEMA7A		LAMB1 - laminin, beta 1	L1CAM - l1 cell adhesion molecule	TIAM1 - t-cell lymphoma invasion and metastasis 1	CDH5 - cadherin 5, type 2 (vascular endothelium)	EGR1 - early growth response 1	DNER - delta/notch-like egf repeat containing	COL4A4 - collagen, type iv, alpha 4	MTMR2 - myotubularin related protein 2	NRCAM - neuronal cell adhesion molecule	L1CAM - l1 cell adhesion molecule	LAMB1 - laminin, beta 1	HSP90AB1 - heat shock protein 90kda alpha (cytosolic), class b member 1
VIM	PLAU	F2R	FBLN1	NRP1		TIAM1 - t-cell lymphoma invasion and metastasis 1	THBS1 - thrombospondin 1	ATP2A2 - atpase, ca++ transporting, cardiac muscle, slow twitch 2	LRFN4 - leucine rich repeat and fibronectin type iii domain containing 4	TP53 - tumor protein p53	ADM2 - adrenomedullin 2	TNIK - traf2 and nck interacting kinase	EGFR - epidermal growth factor receptor	TIAM1 - t-cell lymphoma invasion and metastasis 1	THBS1 - thrombospondin 1	PTPRF - protein tyrosine phosphatase, receptor type, f	SNED1 - sushi, nidogen and egf-like domains 1
GLIPR1	ITPR3	TENM2	FRMD4A	CALD1		SCARF2 - scavenger receptor class f, member 2	LAMA5 - laminin, alpha 5	DSC3 - desmocollin 3	OBSL1 - obscurin-like 1	GLG1 - golgi glycoprotein 1	E2F1 - e2f transcription factor 1	COL4A2 - collagen, type iv, alpha 2	PPARGC1A - peroxisome proliferator-activated receptor gamma, coactivator 1 alpha	SCARF2 - scavenger receptor class f, member 2	LAMA5 - laminin, alpha 5	TIAM1 - t-cell lymphoma invasion and metastasis 1	COL4A3 - collagen, type iv, alpha 3 (goodpasture antigen)
HERPUD1	FBN2	PITPNM3	HERC6	QPRT		ATP2A2 - atpase, ca++ transporting, cardiac muscle, slow twitch 2	NEGR1 - neuronal growth regulator 1	ANTXR1 - anthrax toxin receptor 1	CDH13 - cadherin 13, h-cadherin (heart)	CA2 - carbonic anhydrase ii	HSPG2 - heparan sulfate proteoglycan 2	COL4A3 - collagen, type iv, alpha 3 (goodpasture antigen)	COL1A2 - collagen, type i, alpha 2	ATP2A2 - atpase, ca++ transporting, cardiac muscle, slow twitch 2	NEGR1 - neuronal growth regulator 1	ATP2A2 - atpase, ca++ transporting, cardiac muscle, slow twitch 2	COL5A1 - collagen, type v, alpha 1
PLOD2	H2AFY	SEMA5A	SFRP1	RTN4		LRRC7 - leucine rich repeat containing 7	VCAN - versican	CTGF - connective tissue growth factor	LAMA5 - laminin, alpha 5	ADARB1 - adenosine deaminase, rna-specific, b1	HPSE - heparanase	SMARCA1 - swi/snf related, matrix associated, actin dependent regulator of chromatin, subfamily a, member 1	EDIL3 - egf-like repeats and discoidin i-like domains 3	LRRC7 - leucine rich repeat containing 7	VCAN - versican	DSC3 - desmocollin 3	CDH5 - cadherin 5, type 2 (vascular endothelium)
ANGPTL2	FSTL1	CSPG4	BNC1	ABLIM1		PTPRK - protein tyrosine phosphatase, receptor type, k	ITGA6 - integrin, alpha 6	NTN4 - netrin 4	ITGA6 - integrin, alpha 6	FZD7 - frizzled family receptor 7	L1CAM - l1 cell adhesion molecule	DNER - delta/notch-like egf repeat containing	CPNE1 - copine i	PTPRK - protein tyrosine phosphatase, receptor type, k	ITGA6 - integrin, alpha 6	ANTXR1 - anthrax toxin receptor 1	LRFN4 - leucine rich repeat and fibronectin type iii domain containing 4
FAM107A	CDK6	ELFN1	GBP1	SFRP1		PXN - paxillin	MYPN - myopalladin	PEAK1 - nkf3 kinase family member	MYPN - myopalladin	MSLN - mesothelin	GNA12 - guanine nucleotide binding protein (g protein) alpha 12	LCP1 - lymphocyte cytosolic protein 1 (l-plastin)	FZD8 - frizzled family receptor 8	PXN - paxillin	MYPN - myopalladin	CTGF - connective tissue growth factor	OBSL1 - obscurin-like 1
PNMA2	PODXL	DDX60	TDRD9	EPDR1		NFASC - neurofascin	FAT1 - fat atypical cadherin 1	EMILIN1 - elastin microfibril interfacer 1	COL16A1 - collagen, type xvi, alpha 1	COL4A1 - collagen, type iv, alpha 1	LAMA5 - laminin, alpha 5	PLD3 - phospholipase d family, member 3	MSLN - mesothelin	NFASC - neurofascin	FAT1 - fat atypical cadherin 1	NTN4 - netrin 4	CDH13 - cadherin 13, h-cadherin (heart)
PDE10A	RAB3B	TGFBR2	SERPINH1	CDYL2		ASTN1 - astrotactin 1	LAMB1 - laminin, beta 1	PVR - poliovirus receptor	NRCAM - neuronal cell adhesion molecule	TP53INP2 - tumor protein p53 inducible nuclear protein 2	ECE1 - endothelin converting enzyme 1	COL6A1 - collagen, type vi, alpha 1	TP53INP2 - tumor protein p53 inducible nuclear protein 2	ASTN1 - astrotactin 1	LAMB1 - laminin, beta 1	PEAK1 - nkf3 kinase family member	LAMA5 - laminin, alpha 5
RPS2	CLSTN2	PCDH1	OAS3	SLC20A1		MUC16 - mucin 16, cell surface associated		GPNMB - glycoprotein (transmembrane) nmb	PTPRF - protein tyrosine phosphatase, receptor type, f	CNN3 - calponin 3, acidic	LAMB2 - laminin, beta 2 (laminin s)	COL5A1 - collagen, type v, alpha 1	CNN3 - calponin 3, acidic	MUC16 - mucin 16, cell surface associated		EMILIN1 - elastin microfibril interfacer 1	ITGA6 - integrin, alpha 6
NCEH1	RPS4X	ADD2	GPC4	DDX58		CTNNB1 - catenin (cadherin-associated protein), beta 1, 88kda		FNDC3A - fibronectin type iii domain containing 3a	TIAM1 - t-cell lymphoma invasion and metastasis 1	EFNB2 - ephrin-b2	HSPA9 - heat shock 70kda protein 9 (mortalin)	HSP90AA1 - heat shock protein 90kda alpha (cytosolic), class a member 1	PALLD - palladin, cytoskeletal associated protein	CTNNB1 - catenin (cadherin-associated protein), beta 1, 88kda		PVR - poliovirus receptor	MYPN - myopalladin
LITAF	NAV1	CA12	S100A4	NDST1		PCDHGA10 - protocadherin gamma subfamily a, 10		LPXN - leupaxin	DSC3 - desmocollin 3	CNR1 - cannabinoid receptor 1 (brain)	TMEM2 - transmembrane protein 2	MYCBP2 - myc binding protein 2, e3 ubiquitin protein ligase	NDST1 - n-deacetylase/n-sulfotransferase (heparan glucosaminyl) 1	PCDHGA10 - protocadherin gamma subfamily a, 10		GPNMB - glycoprotein (transmembrane) nmb	COL16A1 - collagen, type xvi, alpha 1
CDC42EP3	SGMS2	CDH11	MYOCD	PSAT1		FLRT2 - fibronectin leucine rich transmembrane protein 2		PCDHGA10 - protocadherin gamma subfamily a, 10	ATP1B1 - atpase, na+/k+ transporting, beta 1 polypeptide	SMO - smoothened, frizzled family receptor	ARHGAP22 - rho gtpase activating protein 22	IGSF3 - immunoglobulin superfamily, member 3	COL8A1 - collagen, type viii, alpha 1	FLRT2 - fibronectin leucine rich transmembrane protein 2		FNDC3A - fibronectin type iii domain containing 3a	NRCAM - neuronal cell adhesion molecule
WNT5A	ITGB3	EPB41L3	RPL7A	CYR61		RAB1A - rab1a, member ras oncogene family		ID1 - inhibitor of dna binding 1, dominant negative helix-loop-helix protein	CERCAM - cerebral endothelial cell adhesion molecule	PALLD - palladin, cytoskeletal associated protein	LAMB1 - laminin, beta 1	COL12A1 - collagen, type xii, alpha 1	ADD2 - adducin 2 (beta)	NTNG1 - netrin g1		LPXN - leupaxin	PTPRF - protein tyrosine phosphatase, receptor type, f
ZNF469	SP110	UNC5B	SEC23A	ITGA3		NTNG1 - netrin g1		EZR - ezrin	CTGF - connective tissue growth factor	NDST1 - n-deacetylase/n-sulfotransferase (heparan glucosaminyl) 1	ERC1 - elks/rab6-interacting/cast family member 1	COL11A1 - collagen, type xi, alpha 1	LAMC2 - laminin, gamma 2	RAB1A - rab1a, member ras oncogene family		PCDHGA10 - protocadherin gamma subfamily a, 10	TIAM1 - t-cell lymphoma invasion and metastasis 1
COL6A1	SMARCA1	ARHGDIB	LOXL3	LIMCH1		NTN1 - netrin 1		TMEM47 - transmembrane protein 47	EMILIN1 - elastin microfibril interfacer 1	COL7A1 - collagen, type vii, alpha 1	QKI - qki, kh domain containing, rna binding	SLC20A1 - solute carrier family 20 (phosphate transporter), member 1	STMN1 - stathmin 1	NTN1 - netrin 1		ID1 - inhibitor of dna binding 1, dominant negative helix-loop-helix protein	DSC3 - desmocollin 3
TNS4	DDX60L	EIF2AK2	EGFR	LINC01224		DSG2 - desmoglein 2		CLDN1 - claudin 1	GPNMB - glycoprotein (transmembrane) nmb	TRIO - trio rho guanine nucleotide exchange factor	CDK5RAP2 - cdk5 regulatory subunit associated protein 2	LAMB1 - laminin, beta 1	SMARCD1 - swi/snf related, matrix associated, actin dependent regulator of chromatin, subfamily d, member 1	DSG2 - desmoglein 2		EZR - ezrin	ATP1B1 - atpase, na+/k+ transporting, beta 1 polypeptide
CA12	WNT5B	DUSP10	DYSF	SEMA3C		CLDN1 - claudin 1		RAC2 - ras-related c3 botulinum toxin substrate 2 (rho family, small gtp binding protein rac2)	STXBP1 - syntaxin binding protein 1	TRIP6 - thyroid hormone receptor interactor 6	CAPN2 - calpain 2, (m/ii) large subunit	PANX1 - pannexin 1	SLC7A11 - solute carrier family 7 (anionic amino acid transporter light chain, xc- system), member 11	CLDN1 - claudin 1		TMEM47 - transmembrane protein 47	CERCAM - cerebral endothelial cell adhesion molecule
TP53INP2	CDYL2	PARP9	MX1	TOX2		KIT - v-kit hardy-zuckerman 4 feline sarcoma viral oncogene homolog		PPP1CA - protein phosphatase 1, catalytic subunit, alpha isozyme	PCDHGA10 - protocadherin gamma subfamily a, 10	E2F4 - e2f transcription factor 4, p107/p130-binding	WNK1 - wnk lysine deficient protein kinase 1	PEG10 - paternally expressed 10	HSP90AB1 - heat shock protein 90kda alpha (cytosolic), class b member 1	KIT - v-kit hardy-zuckerman 4 feline sarcoma viral oncogene homolog		RAC2 - ras-related c3 botulinum toxin substrate 2 (rho family, small gtp binding protein rac2)	CTGF - connective tissue growth factor
SEC61A1	STAT2	BASP1	SLC20A1	HTRA1		KIAA1462 - kiaa1462		CLDN12 - claudin 12	EZR - ezrin	DNER - delta/notch-like egf repeat containing	PTBP3 - polypyrimidine tract binding protein 3	CAPG - capping protein (actin filament), gelsolin-like	SERPING1 - serpin peptidase inhibitor, clade g (c1 inhibitor), member 1	KIAA1462 - kiaa1462		CLDN1 - claudin 1	EMILIN1 - elastin microfibril interfacer 1
MGST1	TRIM14	DTX3L	KCNK3	SDC4		MSN - moesin		DNAJB6 - dnaj (hsp40) homolog, subfamily b, member 6	NTN1 - netrin 1	ADM2 - adrenomedullin 2	CAPG - capping protein (actin filament), gelsolin-like	SIPA1L3 - signal-induced proliferation-associated 1 like 3	COL4A4 - collagen, type iv, alpha 4	MSN - moesin		PPP1CA - protein phosphatase 1, catalytic subunit, alpha isozyme	GPNMB - glycoprotein (transmembrane) nmb
BIRC3	SEMA7A	NCEH1	MLLT11	NT5E		HAPLN1 - hyaluronan and proteoglycan link protein 1		VCL - vinculin	PPP1CA - protein phosphatase 1, catalytic subunit, alpha isozyme	COL5A2 - collagen, type v, alpha 2	WDR5 - wd repeat domain 5	CHST2 - carbohydrate (n-acetylglucosamine-6-o) sulfotransferase 2	SPRY2 - sprouty homolog 2 (drosophila)	DLG1 - discs, large homolog 1 (drosophila)		CLDN12 - claudin 12	STXBP1 - syntaxin binding protein 1
SLC4A7	TUBB4B	AHNAK2	DAAM2	GPRC5A		DLG1 - discs, large homolog 1 (drosophila)		MSN - moesin	DNAJB6 - dnaj (hsp40) homolog, subfamily b, member 6	SMARCA1 - swi/snf related, matrix associated, actin dependent regulator of chromatin, subfamily a, member 1	SRGN - serglycin	ANTXR1 - anthrax toxin receptor 1	COL4A2 - collagen, type iv, alpha 2	HAPLN1 - hyaluronan and proteoglycan link protein 1		DNAJB6 - dnaj (hsp40) homolog, subfamily b, member 6	PCDHGA10 - protocadherin gamma subfamily a, 10
ITGB1	HSPG2	GSTP1	HSP90AA1	LTBP2		NEO1 - neogenin 1		LSAMP - limbic system-associated membrane protein	VCL - vinculin	LCP1 - lymphocyte cytosolic protein 1 (l-plastin)	ADAMTS5 - adam metallopeptidase with thrombospondin type 1 motif, 5	SRGN - serglycin	LBR - lamin b receptor	NEO1 - neogenin 1		VCL - vinculin	EZR - ezrin
SEMA7A	GJB2	SLC7A14	RAC3	ICAM1		PKP2 - plakophilin 2		HAPLN1 - hyaluronan and proteoglycan link protein 1	KIT - v-kit hardy-zuckerman 4 feline sarcoma viral oncogene homolog	COL6A1 - collagen, type vi, alpha 1	SIK1 - salt-inducible kinase 1	HMGB1 - high mobility group box 1	COL4A3 - collagen, type iv, alpha 3 (goodpasture antigen)	PKP2 - plakophilin 2		MSN - moesin	NTN1 - netrin 1
C12orf75	PSAT1	CRISPLD2	TNFSF10	TUBB4B		NID2 - nidogen 2 (osteonidogen)		NEDD9 - neural precursor cell expressed, developmentally down-regulated 9	MSN - moesin	COL5A1 - collagen, type v, alpha 1	RPL10 - ribosomal protein l10	ADAMTS5 - adam metallopeptidase with thrombospondin type 1 motif, 5	SMYD2 - set and mynd domain containing 2	NID2 - nidogen 2 (osteonidogen)		LSAMP - limbic system-associated membrane protein	PPP1CA - protein phosphatase 1, catalytic subunit, alpha isozyme
NRP1	SLCO2A1	VIM	ABL1	CALU		BCAM - basal cell adhesion molecule (lutheran blood group)		ROBO4 - roundabout, axon guidance receptor, homolog 4 (drosophila)	PKD1 - polycystic kidney disease 1 (autosomal dominant)	SNAI2 - snail family zinc finger 2	SLC6A17 - solute carrier family 6 (neutral amino acid transporter), member 17	SIK1 - salt-inducible kinase 1	PLD3 - phospholipase d family, member 3	BCAM - basal cell adhesion molecule (lutheran blood group)		HAPLN1 - hyaluronan and proteoglycan link protein 1	DNAJB6 - dnaj (hsp40) homolog, subfamily b, member 6
CALD1	RPL35	MX1	DOK4	IFIT1		ADAM9 - adam metallopeptidase domain 9		SEMA5A - sema domain, seven thrombospondin repeats (type 1 and type 1-like), transmembrane domain (tm) and short cytoplasmic domain, (semaphorin) 5a	LSAMP - limbic system-associated membrane protein	HPSE - heparanase	FST - follistatin	CTGF - connective tissue growth factor	HSPG2 - heparan sulfate proteoglycan 2	ADAM9 - adam metallopeptidase domain 9		NEDD9 - neural precursor cell expressed, developmentally down-regulated 9	VCL - vinculin
QPRT	AKR1B1	SDC4	PITPNM3	DNER		RAPGEF1 - rap guanine nucleotide exchange factor (gef) 1		AXL - axl receptor tyrosine kinase	DLG4 - discs, large homolog 4 (drosophila)	L1CAM - l1 cell adhesion molecule	LOXL3 - lysyl oxidase-like 3	SH2B3 - sh2b adaptor protein 3	COL5A1 - collagen, type v, alpha 1	CLSTN2 - calsyntenin 2		ROBO4 - roundabout, axon guidance receptor, homolog 4 (drosophila)	KIT - v-kit hardy-zuckerman 4 feline sarcoma viral oncogene homolog
RTN4	LAMC2	CHRDL1	CDK6	ITGA6		CLSTN2 - calsyntenin 2		CLIC1 - chloride intracellular channel 1	HAPLN1 - hyaluronan and proteoglycan link protein 1	GNA12 - guanine nucleotide binding protein (g protein) alpha 12	HOMER1 - homer homolog 1 (drosophila)	NTN4 - netrin 4	C3 - complement component 3	RAPGEF1 - rap guanine nucleotide exchange factor (gef) 1		SEMA5A - sema domain, seven thrombospondin repeats (type 1 and type 1-like), transmembrane domain (tm) and short cytoplasmic domain, (semaphorin) 5a	MSN - moesin
ABLIM1	STMN3	XAF1	XIST	TBX3		TGFBI - transforming growth factor, beta-induced, 68kda		NID2 - nidogen 2 (osteonidogen)	LRP6 - low density lipoprotein receptor-related protein 6	EDN1 - endothelin 1	TRNP1 - tmf1-regulated nuclear protein 1	SLC6A17 - solute carrier family 6 (neutral amino acid transporter), member 17	HSP90AA1 - heat shock protein 90kda alpha (cytosolic), class a member 1	ATP2C1 - atpase, ca++ transporting, type 2c, member 1		AXL - axl receptor tyrosine kinase	PKD1 - polycystic kidney disease 1 (autosomal dominant)
SFRP1	PEA15	SH2B3	PCDHGA12	FAM129A		ATP2C1 - atpase, ca++ transporting, type 2c, member 1		KIRREL - kin of irre like (drosophila)	NEDD9 - neural precursor cell expressed, developmentally down-regulated 9	SEC61A1 - sec61 alpha 1 subunit (s. cerevisiae)	COX1 - cytochrome c oxidase subunit i	PRCP - prolylcarboxypeptidase (angiotensinase c)	H2AFY2 - h2a histone family, member y2	TGFBI - transforming growth factor, beta-induced, 68kda		CLIC1 - chloride intracellular channel 1	LSAMP - limbic system-associated membrane protein
EPDR1	4-Mar	TNC	VEGFA	MMP14		EPHB1 - eph receptor b1		BCAM - basal cell adhesion molecule (lutheran blood group)	ITGBL1 - integrin, beta-like 1 (with egf-like repeat domains)	S1PR3 - sphingosine-1-phosphate receptor 3	GPNMB - glycoprotein (transmembrane) nmb	SPG20 - spastic paraplegia 20 (troyer syndrome)	LPAR1 - lysophosphatidic acid receptor 1	EPHB1 - eph receptor b1		KIRREL - kin of irre like (drosophila)	DLG4 - discs, large homolog 4 (drosophila)
CDYL2	ITGA3	CTSB	SERPINE1	FLNC		TENM3 - teneurin transmembrane protein 3		STXBP6 - syntaxin binding protein 6 (amisyn)	SSPN - sarcospan	LAMA5 - laminin, alpha 5	LPXN - leupaxin	ALPK2 - alpha-kinase 2	ZBTB7A - zinc finger and btb domain containing 7a	TENM3 - teneurin transmembrane protein 3		NID2 - nidogen 2 (osteonidogen)	HAPLN1 - hyaluronan and proteoglycan link protein 1
SLC20A1	DMBT1	IGFBP5	CHST2	PNN		TGFBR2 - transforming growth factor, beta receptor ii (70/80kda)		TGFBI - transforming growth factor, beta-induced, 68kda	PRKX - protein kinase, x-linked	SLC4A7 - solute carrier family 4, sodium bicarbonate cotransporter, member 7	RPS4X - ribosomal protein s4, x-linked	PEAK1 - nkf3 kinase family member	EDN1 - endothelin 1	TGFBR2 - transforming growth factor, beta receptor ii (70/80kda)		BCAM - basal cell adhesion molecule (lutheran blood group)	LRP6 - low density lipoprotein receptor-related protein 6
PAG1	TENM3	NGFR	TMEM132B	EFEMP1		CYR61 - cysteine-rich, angiogenic inducer, 61		TGFB2 - transforming growth factor, beta 2	ITGA11 - integrin, alpha 11	SLC20A1 - solute carrier family 20 (phosphate transporter), member 1	EVC - ellis van creveld syndrome	TRNP1 - tmf1-regulated nuclear protein 1	ADM - adrenomedullin	CYR61 - cysteine-rich, angiogenic inducer, 61		STXBP6 - syntaxin binding protein 6 (amisyn)	NEDD9 - neural precursor cell expressed, developmentally down-regulated 9
WDR66	IFIT3	SLC44A2	RNH1	AP1G2		ANXA2 - annexin a2		TGFB1I1 - transforming growth factor beta 1 induced transcript 1	CLIC1 - chloride intracellular channel 1	LAMB3 - laminin, beta 3	CTSB - cathepsin b	CIT - citron (rho-interacting, serine/threonine kinase 21)	LAMA5 - laminin, alpha 5	ANXA2 - annexin a2		TGFBI - transforming growth factor, beta-induced, 68kda	ITGBL1 - integrin, beta-like 1 (with egf-like repeat domains)
DDX58	LGALS9	TDRD9	INHBB	PTPN11		THY1 - thy-1 cell surface antigen		EPHB1 - eph receptor b1	NRXN3 - neurexin 3	ARHGAP22 - rho gtpase activating protein 22	OSTM1 - osteopetrosis associated transmembrane protein 1	HDAC5 - histone deacetylase 5	FSTL3 - follistatin-like 3 (secreted glycoprotein)	GAS6 - growth arrest-specific 6		TGFB2 - transforming growth factor, beta 2	SSPN - sarcospan
NDST1	ENO1	SRPRA	RELN	CLDN1		GAS6 - growth arrest-specific 6		TGFBR2 - transforming growth factor, beta receptor ii (70/80kda)	KIRREL - kin of irre like (drosophila)	TMEM2 - transmembrane protein 2	AK4 - adenylate kinase 4	KCNK3 - potassium channel, subfamily k, member 3	COL11A1 - collagen, type xi, alpha 1	THY1 - thy-1 cell surface antigen		TGFB1I1 - transforming growth factor beta 1 induced transcript 1	PRKX - protein kinase, x-linked
PSAT1	LAMB1	PARP4	AMOTL1	TGOLN2				CYR61 - cysteine-rich, angiogenic inducer, 61	NID2 - nidogen 2 (osteonidogen)	LAMB1 - laminin, beta 1	HERC6 - hect and rld domain containing e3 ubiquitin protein ligase family member 6	ITM2B - integral membrane protein 2b	SLC20A1 - solute carrier family 20 (phosphate transporter), member 1			EPHB1 - eph receptor b1	ITGA11 - integrin, alpha 11
CCND1	IFI27	MSN	KCTD20	LSR				VAMP3 - vesicle-associated membrane protein 3	RIC8A - ric8 guanine nucleotide exchange factor a	CDK5RAP2 - cdk5 regulatory subunit associated protein 2	FLRT2 - fibronectin leucine rich transmembrane protein 2	EMILIN1 - elastin microfibril interfacer 1	HSPA9 - heat shock 70kda protein 9 (mortalin)			TGFBR2 - transforming growth factor, beta receptor ii (70/80kda)	CLIC1 - chloride intracellular channel 1
CDH13	SEMA3C	COL6A1	ZNF185	PHF19				ANXA2 - annexin a2	RAPGEF1 - rap guanine nucleotide exchange factor (gef) 1	WNK1 - wnk lysine deficient protein kinase 1	SBDS - shwachman-bodian-diamond syndrome	GPNMB - glycoprotein (transmembrane) nmb	SIGMAR1 - sigma non-opioid intracellular receptor 1			CYR61 - cysteine-rich, angiogenic inducer, 61	NRXN3 - neurexin 3
CYR61	NT5E	CD34	FSTL1	COL6A2				THBS2 - thrombospondin 2	STXBP6 - syntaxin binding protein 6 (amisyn)	WDR5 - wd repeat domain 5	ALDH1A3 - aldehyde dehydrogenase 1 family, member a3	RPS4X - ribosomal protein s4, x-linked	TMEM2 - transmembrane protein 2			VAMP3 - vesicle-associated membrane protein 3	NID2 - nidogen 2 (osteonidogen)
ITGA3	MAN2B2	IFITM3	EDN1	RAI14				THBS1 - thrombospondin 1	TGFBI - transforming growth factor, beta-induced, 68kda	CHST2 - carbohydrate (n-acetylglucosamine-6-o) sulfotransferase 2	NRG1 - neuregulin 1	CAD - carbamoyl-phosphate synthetase 2, aspartate transcarbamylase, and dihydroorotase	GLIS2 - glis family zinc finger 2			ANXA2 - annexin a2	KIRREL - kin of irre like (drosophila)
LIMCH1	ZNFX1	CDH6	FAM120A	CLIP3				PEAR1 - platelet endothelial aggregation receptor 1	TGFB2 - transforming growth factor, beta 2	ADAMTS5 - adam metallopeptidase with thrombospondin type 1 motif, 5	APOL2 - apolipoprotein l, 2	PRRC2B - proline-rich coiled-coil 2b	MR1 - major histocompatibility complex, class i-related			THBS2 - thrombospondin 2	RIC8A - ric8 guanine nucleotide exchange factor a
LINC01224	LOXL3	SORT1	LPL	CALR				ADAM12 - adam metallopeptidase domain 12	MYL9 - myosin, light chain 9, regulatory	SIK1 - salt-inducible kinase 1	ATXN1L - ataxin 1-like	VEGFB - vascular endothelial growth factor b	PANX1 - pannexin 1			THBS1 - thrombospondin 1	RAPGEF1 - rap guanine nucleotide exchange factor (gef) 1
SEMA3C	PPL	EVC	NRK	DPP7				THY1 - thy-1 cell surface antigen	FERMT2 - fermitin family member 2	GNB4 - guanine nucleotide binding protein (g protein), beta polypeptide 4	VCL - vinculin	VEGFA - vascular endothelial growth factor a	ERC1 - elks/rab6-interacting/cast family member 1			PEAR1 - platelet endothelial aggregation receptor 1	STXBP6 - syntaxin binding protein 6 (amisyn)
SLC7A14	LRP1	KCNK3	LAMC2	PAPPA				ATRN - attractin	CYR61 - cysteine-rich, angiogenic inducer, 61	RPL13 - ribosomal protein l13	CYLD - cylindromatosis (turban tumor syndrome)	EVC - ellis van creveld syndrome	CDK5RAP2 - cdk5 regulatory subunit associated protein 2			ADAM12 - adam metallopeptidase domain 12	TGFBI - transforming growth factor, beta-induced, 68kda
TOX2	RPS6	LY6E	TRIM14	CD34				GAS6 - growth arrest-specific 6	IGFBP7 - insulin-like growth factor binding protein 7	CHRD - chordin	VDAC1 - voltage-dependent anion channel 1	PLXND1 - plexin d1	CST3 - cystatin c			ATRN - attractin	TGFB2 - transforming growth factor, beta 2
HTRA1	NID2	DCDC2	CCND1	ATP2B4					NEXN - nexilin (f actin binding protein)	SH2B3 - sh2b adaptor protein 3	MSN - moesin	PPP3CA - protein phosphatase 3, catalytic subunit, alpha isozyme	PEG10 - paternally expressed 10			THY1 - thy-1 cell surface antigen	MYL9 - myosin, light chain 9, regulatory
TPCN1	B2M	PTPRG	FADS1	C3orf70					THBS2 - thrombospondin 2	SLC6A17 - solute carrier family 6 (neutral amino acid transporter), member 17	HIF1A - hypoxia inducible factor 1, alpha subunit (basic helix-loop-helix transcription factor)	CTSB - cathepsin b	SLC39A13 - solute carrier family 39 (zinc transporter), member 13			GAS6 - growth arrest-specific 6	FERMT2 - fermitin family member 2
SDC4	RPL12	ROBO4	TBX15	ASPH					THBS1 - thrombospondin 1	LOXL3 - lysyl oxidase-like 3	ADAM19 - adam metallopeptidase domain 19	VIM - vimentin	CHST2 - carbohydrate (n-acetylglucosamine-6-o) sulfotransferase 2				CYR61 - cysteine-rich, angiogenic inducer, 61
NT5E	RNF20	GPR176	TBC1D2	ALDH1A3					PEAR1 - platelet endothelial aggregation receptor 1	ACSL4 - acyl-coa synthetase long-chain family member 4	MFAP5 - microfibrillar associated protein 5	EVPL - envoplakin	SRGN - serglycin				IGFBP7 - insulin-like growth factor binding protein 7
GPRC5A	PDE10A	FTH1	MEST	TLE1					CD177 - cd177 molecule	NFASC - neurofascin	AKR1B1 - aldo-keto reductase family 1, member b1 (aldose reductase)	HERC6 - hect and rld domain containing e3 ubiquitin protein ligase family member 6	SYT1 - synaptotagmin i				NEXN - nexilin (f actin binding protein)
CKAP4	ITGA5	DDX58	SET	TNFSF4					ANXA1 - annexin a1	SVIL - supervillin	STAT1 - signal transducer and activator of transcription 1, 91kda	EZR - ezrin	CTGF - connective tissue growth factor				THBS2 - thrombospondin 2
LTBP2	WSB2	CYB5R2	PICALM	ADAMTS14					ADAM12 - adam metallopeptidase domain 12	HDAC5 - histone deacetylase 5	ARNT2 - aryl-hydrocarbon receptor nuclear translocator 2	EPB41L3 - erythrocyte membrane protein band 4.1-like 3	LOXL3 - lysyl oxidase-like 3				THBS1 - thrombospondin 1
CCND2	OAS3	AIF1L	MMP2	FNDC3B					CSRP1 - cysteine and glycine-rich protein 1	MAP4K4 - mitogen-activated protein kinase kinase kinase kinase 4	RPS19 - ribosomal protein s19	SBDS - shwachman-bodian-diamond syndrome	SPG20 - spastic paraplegia 20 (troyer syndrome)				PEAR1 - platelet endothelial aggregation receptor 1
PRDX2	RPS14	EPSTI1	PMEPA1	SLC12A7					NEGR1 - neuronal growth regulator 1	CTNNB1 - catenin (cadherin-associated protein), beta 1, 88kda	STAT6 - signal transducer and activator of transcription 6, interleukin-4 induced	ANKS6 - ankyrin repeat and sterile alpha motif domain containing 6	ALPK2 - alpha-kinase 2				CD177 - cd177 molecule
ICAM1	OAS1	SLC7A2	EPS8	CA2					PRKCA - protein kinase c, alpha	PRRC2B - proline-rich coiled-coil 2b	ERG - v-ets avian erythroblastosis virus e26 oncogene homolog	ALDH1A3 - aldehyde dehydrogenase 1 family, member a3	SVIL - supervillin				ANXA1 - annexin a1
CKB	GNA12	SERINC2	GPX8	GAS6					THY1 - thy-1 cell surface antigen	CTSH - cathepsin h	WDR1 - wd repeat domain 1	FMNL3 - formin-like 3	KCNK3 - potassium channel, subfamily k, member 3				ADAM12 - adam metallopeptidase domain 12
PRMT5	STAT1	ATP2B1	RARRES2	HERC5					GAS6 - growth arrest-specific 6	ETV4 - ets variant 4	AMFR - autocrine motility factor receptor, e3 ubiquitin protein ligase	CALR - calreticulin	EMILIN1 - elastin microfibril interfacer 1				PRKCA - protein kinase c, alpha
TUBB4B	SERINC2	PLXNA2	IFITM1	PIEZO1						SAV1 - salvador homolog 1 (drosophila)	RPS14 - ribosomal protein s14	CREB3L1 - camp responsive element binding protein 3-like 1	AACS - acetoacetyl-coa synthetase				NEGR1 - neuronal growth regulator 1
INPP4B	WDR1	LAMC2	RPS3	EIF4B						EVC - ellis van creveld syndrome	CD9 - cd9 molecule	GREM1 - gremlin 1, dan family bmp antagonist	GPNMB - glycoprotein (transmembrane) nmb				CSRP1 - cysteine and glycine-rich protein 1
CALU	APOL1	MFAP5	EFEMP2	DCDC2						CTSB - cathepsin b	DLC1 - deleted in liver cancer 1	CALM2 - calmodulin 2 (phosphorylase kinase, delta)	RPS4X - ribosomal protein s4, x-linked				THY1 - thy-1 cell surface antigen
IFIT1	AMZ1	DHCR7	OXTR	KLF9						USP7 - ubiquitin specific peptidase 7 (herpes virus-associated)	ETS2 - v-ets avian erythroblastosis virus e26 oncogene homolog 2	STC1 - stanniocalcin 1	PRRC2B - proline-rich coiled-coil 2b				GAS6 - growth arrest-specific 6
XPO6	MET	JMJD8	PRRC2B	MSLN						VIM - vimentin	RPS7 - ribosomal protein s7	PPP1CA - protein phosphatase 1, catalytic subunit, alpha isozyme	STXBP1 - syntaxin binding protein 1
DNER	BEX1	FAM107A	TUBB	NGFR						FLRT2 - fibronectin leucine rich transmembrane protein 2	SSC5D - scavenger receptor cysteine rich domain containing (5 domains)	FMN1 - formin 1	VEGFB - vascular endothelial growth factor b
NOTCH2	SAMD9	SIK1	CYBRD1	HERC6						HERC6 - hect and rld domain containing e3 ubiquitin protein ligase family member 6	ZMIZ1 - zinc finger, miz-type containing 1	F2R - coagulation factor ii (thrombin) receptor	VEGFA - vascular endothelial growth factor a
ITGA6	ARSJ	TFDP1	DCDC2	SMARCA1						NUDT21 - nudix (nucleoside diphosphate linked moiety x)-type motif 21	RSAD2 - radical s-adenosyl methionine domain containing 2	DNAJB6 - dnaj (hsp40) homolog, subfamily b, member 6	EVC - ellis van creveld syndrome
ASS1	CXCL8	IFI44	SLC44A2	YWHAG						MAFF - v-maf avian musculoaponeurotic fibrosarcoma oncogene homolog f	DMTN - dematin actin binding protein	VCL - vinculin	GAA - glucosidase, alpha; acid
TBX3	HTRA1	PTGIS	SAMD4A	DLG1						CTSV - cathepsin v	CD164 - cd164 molecule, sialomucin	MSN - moesin	CTSB - cathepsin b
FAM129A	TOX2	TMEM178B	CDCP1	F2RL2						RAPH1 - ras association (ralgds/af-6) and pleckstrin homology domains 1	SERPINH1 - serpin peptidase inhibitor, clade h (heat shock protein 47), member 1, (collagen binding protein 1)	HIF1A - hypoxia inducible factor 1, alpha subunit (basic helix-loop-helix transcription factor)	AK4 - adenylate kinase 4
MMP14	WDR66	TSPYL5	EVC	EVC						NTN1 - netrin 1	GNB2L1 - guanine nucleotide binding protein (g protein), beta polypeptide 2-like 1	HIPK2 - homeodomain interacting protein kinase 2	EVPL - envoplakin
FLNC	E2F1	TNFSF4	BMP6	DMTN						ALDH1A3 - aldehyde dehydrogenase 1 family, member a3	HNRNPAB - heterogeneous nuclear ribonucleoprotein a/b	HAPLN1 - hyaluronan and proteoglycan link protein 1	HERC6 - hect and rld domain containing e3 ubiquitin protein ligase family member 6
GNPTAB	ACTA2	F3	NSMF	ZYX						CALR - calreticulin	CAV2 - caveolin 2	HOXB8 - homeobox b8	EPB41L3 - erythrocyte membrane protein band 4.1-like 3
PNN	RCN3	ETS1	ADAM19	DAB2IP						ATXN1L - ataxin 1-like	TENM3 - teneurin transmembrane protein 3	MFAP5 - microfibrillar associated protein 5	NTN1 - netrin 1
EFEMP1	HOMER1	CDC42EP3	SREBF2	NUP188						F2R - coagulation factor ii (thrombin) receptor	MYOF - myoferlin	AKR1B1 - aldo-keto reductase family 1, member b1 (aldose reductase)	ANKS6 - ankyrin repeat and sterile alpha motif domain containing 6
TIMP2	CD164	OAS1	PLAC8	ETV4						CYP1A1 - cytochrome p450, family 1, subfamily a, polypeptide 1	PLXNA4 - plexin a4	STAT1 - signal transducer and activator of transcription 1, 91kda	FMNL3 - formin-like 3
CORO1C	DCDC2	COL6A2	TFPI	MAP4						FMN1 - formin 1	SEC24B - sec24 family, member b (s. cerevisiae)	SLIT2 - slit homolog 2 (drosophila)	ALDH1A3 - aldehyde dehydrogenase 1 family, member a3
AP1G2	DAB2IP	LAP3	WISP1	BNC1						F2RL1 - coagulation factor ii (thrombin) receptor-like 1	CCNB1 - cyclin b1	CHRDL1 - chordin-like 1	CALR - calreticulin
NETO1	PAQR5	SRGN	CPD	ROR1						CYLD - cylindromatosis (turban tumor syndrome)	TAOK2 - tao kinase 2	ARNT2 - aryl-hydrocarbon receptor nuclear translocator 2	FUT8 - fucosyltransferase 8 (alpha (1,6) fucosyltransferase)
PTPN11	TBX15	ZNF185	ARL4C	LCP1						KIT - v-kit hardy-zuckerman 4 feline sarcoma viral oncogene homolog	RTN4 - reticulon 4	UBB - ubiquitin b	VAV2 - vav 2 guanine nucleotide exchange factor
CLDN1	LGALS3BP	KDM2A	PEAR1	TMOD1						PPP1CC - protein phosphatase 1, catalytic subunit, gamma isozyme	VCAN - versican	CRIM1 - cysteine rich transmembrane bmp regulator 1 (chordin-like)	PPP1CA - protein phosphatase 1, catalytic subunit, alpha isozyme
TGOLN2	HLA-A	SEMA7A	TBL1X	CDK17						MSN - moesin	GAS6 - growth arrest-specific 6	TNFSF10 - tumor necrosis factor (ligand) superfamily, member 10	NRK - nik related kinase
LSR	SEZ6L2	YAP1	SLC7A11	AMZ1						HECTD1 - hect domain containing e3 ubiquitin protein ligase 1	ANK2 - ankyrin 2, neuronal	ETS1 - v-ets avian erythroblastosis virus e26 oncogene homolog 1	FMN1 - formin 1
ARL4C	CREB3L2	MSLN	GALNT3	CNOT1						HAPLN1 - hyaluronan and proteoglycan link protein 1	RELN - reelin	TYMS - thymidylate synthetase	DNAJB6 - dnaj (hsp40) homolog, subfamily b, member 6
PHF19	CLIC4	MX2	ATXN1	DPYSL3						MFAP5 - microfibrillar associated protein 5	PDLIM5 - pdz and lim domain 5	TXNRD1 - thioredoxin reductase 1	VCL - vinculin
NA	SAT1	ATP11A	SGK1	UCHL1						STAT1 - signal transducer and activator of transcription 1, 91kda	GSTP1 - glutathione s-transferase pi 1	CSF1 - colony stimulating factor 1 (macrophage)	KIT - v-kit hardy-zuckerman 4 feline sarcoma viral oncogene homolog
COL6A2	PSIP1	IGF2	STAT1	PARP14						SLC25A25 - solute carrier family 25 (mitochondrial carrier; phosphate carrier), member 25	TCOF1 - treacher collins-franceschetti syndrome 1	RSAD2 - radical s-adenosyl methionine domain containing 2	HECTD1 - hect domain containing e3 ubiquitin protein ligase 1
RAI14	LOX	HELZ2	NID2	PPL						CRIM1 - cysteine rich transmembrane bmp regulator 1 (chordin-like)	FN1 - fibronectin 1	DMTN - dematin actin binding protein	FOSL1 - fos-like antigen 1
IGF2BP1	LRRN1	PPIF	GTF3A	LDLR						AMFR - autocrine motility factor receptor, e3 ubiquitin protein ligase	COL18A1 - collagen, type xviii, alpha 1	BASP1 - brain abundant, membrane attached signal protein 1	HIPK2 - homeodomain interacting protein kinase 2
TLR4	RELN	TNFAIP2	DHCR7	DYSF						TULP3 - tubby like protein 3	HTRA1 - htra serine peptidase 1	RAPGEF3 - rap guanine nucleotide exchange factor (gef) 3	HAPLN1 - hyaluronan and proteoglycan link protein 1
CLIP3	GLG1	CALD1	GLIS2	CREB3L2						DLC1 - deleted in liver cancer 1	PSAP - prosaposin	SERPINH1 - serpin peptidase inhibitor, clade h (heat shock protein 47), member 1, (collagen binding protein 1)	PRPS1 - phosphoribosyl pyrophosphate synthetase 1
CALR	PIK3CD	COL4A3	POSTN	OCIAD2						ETS2 - v-ets avian erythroblastosis virus e26 oncogene homolog 2	CDC25B - cell division cycle 25b	SORT1 - sortilin 1	ADAM19 - adam metallopeptidase domain 19
DPP7	C1R	PYGB	DEAF1	MAN2A1						ITPK1 - inositol-tetrakisphosphate 1-kinase	FLG - filaggrin	YAP1 - yes-associated protein 1	HOXB8 - homeobox b8
PAPPA	TNFAIP2	REC8	EPB41L3	CDH2						ADAM9 - adam metallopeptidase domain 9	STMN3 - stathmin-like 3	EPHB1 - eph receptor b1	AKR1B1 - aldo-keto reductase family 1, member b1 (aldose reductase)
SNHG18	CMPK2	AFAP1	CTSK	LAMB1						HMGA2 - high mobility group at-hook 2	INHBA - inhibin, beta a	CAV1 - caveolin 1, caveolae protein, 22kda	STAT1 - signal transducer and activator of transcription 1, 91kda
CD34	SLC39A14	H2AFV	OR2W3	HPSE						DMTN - dematin actin binding protein	FLII - flightless i homolog (drosophila)	MYOF - myoferlin	SEC16A - sec16 homolog a (s. cerevisiae)
ATP2B4	HSPA9	MMP2	PLCB3	MRFAP1						RSAD2 - radical s-adenosyl methionine domain containing 2	CLIC4 - chloride intracellular channel 4	KLF4 - kruppel-like factor 4 (gut)	ARNT2 - aryl-hydrocarbon receptor nuclear translocator 2
EDN1	SH3RF1	SFRP1	ANK3	PSIP1						CSF1 - colony stimulating factor 1 (macrophage)	CD63 - cd63 molecule	RUNX1 - runt-related transcription factor 1	UBB - ubiquitin b
C3orf70	PARP12	PCDHGA12	WDR1	CRAT						CBFB - core-binding factor, beta subunit	DCN - decorin	ANXA3 - annexin a3	STAT6 - signal transducer and activator of transcription 6, interleukin-4 induced
ARPC1A	FAT1	EZR	GSN	KLF4						GTF3C5 - general transcription factor iiic, polypeptide 5, 63kda	RCN3 - reticulocalbin 3, ef-hand calcium binding domain	REC8 - rec8 meiotic recombination protein	WDR1 - wd repeat domain 1
ASPH	NIPAL3	ADAR	PARP4	TP53I11						SRPK2 - srsf protein kinase 2	FLNC - filamin c, gamma	UNC13D - unc-13 homolog d (c. elegans)	FBXO9 - f-box protein 9
ALDH1A3	RSAD2	DYSF	ALPK2	MET						RAPGEF3 - rap guanine nucleotide exchange factor (gef) 3	BEX1 - brain expressed, x-linked 1	MEI1 - meiosis inhibitor 1	IVL - involucrin
TLE1	PTTG1IP	HIPK2	FAM167A	MYO5B						PABPC4 - poly(a) binding protein, cytoplasmic 4 (inducible form)	CREB3L2 - camp responsive element binding protein 3-like 2	ANXA2 - annexin a2	TULP3 - tubby like protein 3
TNFSF4	ITGB1	CREB3L2	IGFBP7	XAF1						UCHL1 - ubiquitin carboxyl-terminal esterase l1 (ubiquitin thiolesterase)	OXCT1 - 3-oxoacid coa transferase 1	SRI - sorcin	TNFSF10 - tumor necrosis factor (ligand) superfamily, member 10
ADAMTS14	ABLIM3	GNG11	IFI6	CYGB						SERPINH1 - serpin peptidase inhibitor, clade h (heat shock protein 47), member 1, (collagen binding protein 1)	TNS3 - tensin 3	ADAM12 - adam metallopeptidase domain 12	TYMS - thymidylate synthetase
FNDC3B	MX2	LCP1	SPTBN2	TMEM178B						EPHB1 - eph receptor b1	CD109 - cd109 molecule	CSPG4 - chondroitin sulfate proteoglycan 4	RIC8A - ric8 guanine nucleotide exchange factor a
HDLBP	CD59	FARP1	BACE1	ANGPTL4						TENM3 - teneurin transmembrane protein 3	MMP2 - matrix metallopeptidase 2 (gelatinase a, 72kda gelatinase, 72kda type iv collagenase)	ERBB3 - v-erb-b2 avian erythroblastic leukemia viral oncogene homolog 3	TXNRD1 - thioredoxin reductase 1
SLC12A7	SORBS1	PTPN12	IPO5	GFPT1						CAV2 - caveolin 2	AKNA - at-hook transcription factor	GAS6 - growth arrest-specific 6	DMTN - dematin actin binding protein
CA2	TAP1	SCN1B	ADGRL3	P4HB						CAV1 - caveolin 1, caveolae protein, 22kda	IGF2BP3 - insulin-like growth factor 2 mrna binding protein 3	ANPEP - alanyl (membrane) aminopeptidase	SRP54 - signal recognition particle 54kda
GAS6	UBE2D3	DSTN	RPL12	EMC1						MYOF - myoferlin	SATB2 - satb homeobox 2	RRBP1 - ribosome binding protein 1	UCHL1 - ubiquitin carboxyl-terminal esterase l1 (ubiquitin thiolesterase)
HERC5	LYPD1	PSMF1	GOLM1	PYGL						KLF4 - kruppel-like factor 4 (gut)	MME - membrane metallo-endopeptidase	RASIP1 - ras interacting protein 1	SERPINH1 - serpin peptidase inhibitor, clade h (heat shock protein 47), member 1, (collagen binding protein 1)
PIEZO1	GLS	PLEKHA4	H6PD	LRP12						ANXA3 - annexin a3	MMP14 - matrix metallopeptidase 14 (membrane-inserted)	RELN - reelin	SORT1 - sortilin 1
EIF4B	CDK17	EMILIN1	ARAP1	NPTXR						MYADM - myeloid-associated differentiation marker	CD44 - cd44 molecule (indian blood group)	GSTP1 - glutathione s-transferase pi 1	YAP1 - yes-associated protein 1
DCDC2	RPS23	GTF3A	NEK6	CHPF2						MEI1 - meiosis inhibitor 1	SPINT2 - serine peptidase inhibitor, kunitz type, 2	COL18A1 - collagen, type xviii, alpha 1	NIN - ninein (gsk3b interacting protein)
KLF9	USP18	PHTF2	SAMHD1	TMEM2						CSNK2A2 - casein kinase 2, alpha prime polypeptide	PSMB8 - proteasome (prosome, macropain) subunit, beta type, 8	CDC42 - cell division cycle 42	UGCG - udp-glucose ceramide glucosyltransferase
MSLN	SEMA6B	TMEM123	PTPRF	EMP1						ANXA2 - annexin a2	MFHAS1 - malignant fibrous histiocytoma amplified sequence 1	HTRA1 - htra serine peptidase 1	FADD - fas (tnfrsf6)-associated via death domain
NGFR	GBP1	GRIN2D	PCSK7	MSN						PRKCD - protein kinase c, delta	ARF4 - adp-ribosylation factor 4	CDC25B - cell division cycle 25b	CAV1 - caveolin 1, caveolae protein, 22kda
HERC6	CHN1	AKR1B1	FOXN3	IFIH1						CBR1 - carbonyl reductase 1	PDPN - podoplanin	TCF21 - transcription factor 21	FERMT2 - fermitin family member 2
SEC24D	ATP2B4	DNAJC15	PALLD	SUPT16H						RTN4 - reticulon 4	TENM2 - teneurin transmembrane protein 2	SDC4 - syndecan 4	GNPNAT1 - glucosamine-phosphate n-acetyltransferase 1
SMARCA1	RAB23	TFRC	OAS2	CDV3						SLC27A4 - solute carrier family 27 (fatty acid transporter), member 4	RAB23 - rab23, member ras oncogene family	INHBB - inhibin, beta b	PLXNA4 - plexin a4
TRIB3	CAPG	PALLD	CDC42EP3	MX2						PRMT5 - protein arginine methyltransferase 5	PRDX2 - peroxiredoxin 2	ATP11A - atpase, class vi, type 11a	SPTBN2 - spectrin, beta, non-erythrocytic 2
YWHAG	CYP1B1	NSD2	NTN1	IFIT3						GAS6 - growth arrest-specific 6	IL8 - interleukin 8	FLNB - filamin b, beta	REC8 - rec8 meiotic recombination protein
DLG1	CLDN11	LRP1	MAPKAP1	LOX						RRBP1 - ribosome binding protein 1	APP - amyloid beta (a4) precursor protein	DYNC2H1 - dynein, cytoplasmic 2, heavy chain 1	HMGCS1 - 3-hydroxy-3-methylglutaryl-coa synthase 1 (soluble)
LRRC7	PLAUR	ARHGAP29	BCL9L	NTN1						B4GALT5 - udp-gal:betaglcnac beta 1,4- galactosyltransferase, polypeptide 5	IL7R - interleukin 7 receptor	DCN - decorin	SRI - sorcin
F2RL2	YKT6	MYOF	MSLN	RALA						RELN - reelin	PALM - paralemmin	RCN3 - reticulocalbin 3, ef-hand calcium binding domain	DOPEY2 - dopey family member 2
EVC	TFRC	TPM1	ALDH3B1	NGEF						SECTM1 - secreted and transmembrane 1	SHROOM2 - shroom family member 2	FLNC - filamin c, gamma	FAM129B - family with sequence similarity 129, member b
DMTN	PDLIM5	CTSK	COL5A1	TRAF7						FN1 - fibronectin 1	POSTN - periostin, osteoblast specific factor	AGRN - agrin	ANXA1 - annexin a1
ZYX	AFAP1L1	CTTN	ANGPTL2	SPOCK1						HTRA1 - htra serine peptidase 1	ITGA5 - integrin, alpha 5 (fibronectin receptor, alpha polypeptide)	PCDH1 - protocadherin 1	ADAM12 - adam metallopeptidase domain 12
DAB2IP	LIMCH1	TRIM58	DDX60	IFI44L						PSAP - prosaposin	TAGLN - transgelin	CREB3L2 - camp responsive element binding protein 3-like 2	ERBB3 - v-erb-b2 avian erythroblastic leukemia viral oncogene homolog 3
NUP188	PLXNA4	BACE1	YWHAG	ARPC3						SEC24D - sec24 family, member d (s. cerevisiae)	MTSS1 - metastasis suppressor 1	IMPDH2 - imp (inosine 5'-monophosphate) dehydrogenase 2	CSPG4 - chondroitin sulfate proteoglycan 4
FOXG1	DDX60	RNF24	ARHGAP28	ABHD4						CDH2 - cadherin 2, type 1, n-cadherin (neuronal)	FGFR1 - fibroblast growth factor receptor 1	FOXO1 - forkhead box o1	PRKCA - protein kinase c, alpha
ETV4	FGF5	COL18A1	COL18A1	TFRC						SDC4 - syndecan 4	ATXN1 - ataxin 1	OXTR - oxytocin receptor	CSRP1 - cysteine and glycine-rich protein 1
MLEC	XPO6	SMARCA1	UBASH3B	FBXW5						STMN3 - stathmin-like 3	SYNE1 - spectrin repeat containing, nuclear envelope 1	MMP2 - matrix metallopeptidase 2 (gelatinase a, 72kda gelatinase, 72kda type iv collagenase)	GAS6 - growth arrest-specific 6
MYPN	GPNMB	GPC6	RDX	BTBD11						PBX1 - pre-b-cell leukemia homeobox 1	ARRB2 - arrestin, beta 2	MRC2 - mannose receptor, c type 2	ANPEP - alanyl (membrane) aminopeptidase
BEX4	FAM167A	FUCA1	NDN	CMPK2						DCTN1 - dynactin 1	FGF5 - fibroblast growth factor 5	ARCN1 - archain 1	ANK3 - ankyrin 3, node of ranvier (ankyrin g)
CPT1A	FLRT2	PTPRR	STOM	NOMO1						ANXA6 - annexin a6	ITGA3 - integrin, alpha 3 (antigen cd49c, alpha 3 subunit of vla-3 receptor)	MMP14 - matrix metallopeptidase 14 (membrane-inserted)	RRM1 - ribonucleotide reductase m1
MAP4	SLC16A2	CYGB	CAVIN3	ACTR3						FLNC - filamin c, gamma	DAB2IP - dab2 interacting protein	ARF4 - adp-ribosylation factor 4	VPS13A - vacuolar protein sorting 13 homolog a (s. cerevisiae)
TLL1	ANTXR2	MXRA7	NEDD9	TDRP						RCN3 - reticulocalbin 3, ef-hand calcium binding domain	SEMA3C - sema domain, immunoglobulin domain (ig), short basic domain, secreted, (semaphorin) 3c	FKBP1A - fk506 binding protein 1a, 12kda	RASIP1 - ras interacting protein 1
RELB	NOTCH2	INHBB	CADM3	RSAD2						BEX1 - brain expressed, x-linked 1	RHOB - ras homolog family member b	TENM2 - teneurin transmembrane protein 2	RELN - reelin
BNC1	RFLNA	SLC35F2	CD81	HELZ2						AGRN - agrin	FGF1 - fibroblast growth factor 1 (acidic)	FAM84A - family with sequence similarity 84, member a	COL18A1 - collagen, type xviii, alpha 1
ROR1	FAM180A	SLC20A1	RRM2	DMBT1						CREB3L2 - camp responsive element binding protein 3-like 2	HAS2 - hyaluronan synthase 2	SERPINE1 - serpin peptidase inhibitor, clade e (nexin, plasminogen activator inhibitor type 1), member 1	CDC42 - cell division cycle 42
LCP1	COL6A2	G0S2	TOX2	SND1						SEMA3F - sema domain, immunoglobulin domain (ig), short basic domain, secreted, (semaphorin) 3f	FSTL1 - follistatin-like 1	CD34 - cd34 molecule	GSN - gelsolin
DPYSL2	THBS1	IFIT3	KIAA0368	SERINC2						MMP2 - matrix metallopeptidase 2 (gelatinase a, 72kda gelatinase, 72kda type iv collagenase)	ITGB1 - integrin, beta 1 (fibronectin receptor, beta polypeptide, antigen cd29 includes mdf2, msk12)	OPHN1 - oligophrenin 1	CNTNAP1 - contactin associated protein 1
TMOD1	DLC1	GOLM1	STRAP	CDK5RAP2						AKNA - at-hook transcription factor	CYP1B1 - cytochrome p450, family 1, subfamily b, polypeptide 1	DUSP10 - dual specificity phosphatase 10	STMN3 - stathmin-like 3
F2RL1	FSCN1	RDX	ST6GAL2	C1GALT1						IGF2BP2 - insulin-like growth factor 2 mrna binding protein 2	ITGB3 - integrin, beta 3 (platelet glycoprotein iiia, antigen cd61)	DDX10 - dead (asp-glu-ala-asp) box polypeptide 10	INHBA - inhibin, beta a
CDK17	RPS3	TGFB2	RPS4X	FNBP1						SATB2 - satb homeobox 2	LRP10 - low density lipoprotein receptor-related protein 10	SLC38A2 - solute carrier family 38, member 2	PBX3 - pre-b-cell leukemia homeobox 3
AMZ1	MKX	IFIH1	YWHAZ	DCTN5						IGF2BP1 - insulin-like growth factor 2 mrna binding protein 1	AMIGO2 - adhesion molecule with ig-like domain 2	ITGA5 - integrin, alpha 5 (fibronectin receptor, alpha polypeptide)	INHBB - inhibin, beta b
ARL2BP	RAI14	MANEAL	MTCH2	HSDL2						MME - membrane metallo-endopeptidase	CDK6 - cyclin-dependent kinase 6	H2AFX - h2a histone family, member x	GAB2 - grb2-associated binding protein 2
CNOT1	SOAT1	MDH2	KDM2A	CPNE7						MMP14 - matrix metallopeptidase 14 (membrane-inserted)	TBX15 - t-box 15	TAGLN - transgelin	POMT1 - protein-o-mannosyltransferase 1
COL7A1	PARP9	GLIPR1	TP53I11	APOL6						FOXG1 - forkhead box g1	ZC4H2 - zinc finger, c4h2 domain containing	CFL2 - cofilin 2 (muscle)	ATP11A - atpase, class vi, type 11a
DPYSL3	QKI	STARD13	SCD	APRT						FURIN - furin (paired basic amino acid cleaving enzyme)	PCK2 - phosphoenolpyruvate carboxykinase 2 (mitochondrial)	SEMA3C - sema domain, immunoglobulin domain (ig), short basic domain, secreted, (semaphorin) 3c	DYNC2H1 - dynein, cytoplasmic 2, heavy chain 1
UCHL1	PRSS23	IFI44L	PDE4A	BAZ2A						PRDX2 - peroxiredoxin 2	PCM1 - pericentriolar material 1	RHOB - ras homolog family member b	RCN3 - reticulocalbin 3, ef-hand calcium binding domain
PARP14	RPS16	FKBP1A	CYB5R2	GNA12						POFUT2 - protein o-fucosyltransferase 2	NUDCD3 - nudc domain containing 3	MEF2A - myocyte enhancer factor 2a	BEX1 - brain expressed, x-linked 1
MAP4K4	ELMOD2	GAS6	HOXB8	GDF11						APP - amyloid beta (a4) precursor protein	NCSTN - nicastrin	HAS2 - hyaluronan synthase 2	FOXE1 - forkhead box e1 (thyroid transcription factor 2)
WDR34	CYGB	ARCN1	SLC7A2	NDRG1						SERPINE1 - serpin peptidase inhibitor, clade e (nexin, plasminogen activator inhibitor type 1), member 1	MET - met proto-oncogene	TMEM98 - transmembrane protein 98	PCDH1 - protocadherin 1
CLSTN2	SETD7	CUL4A	ACTR3	NPEPPS						IL8 - interleukin 8	HHIP - hedgehog interacting protein	PTGIS - prostaglandin i2 (prostacyclin) synthase	PLCB1 - phospholipase c, beta 1 (phosphoinositide-specific)
ITGAV	MYOF	SAMHD1	ARHGAP1	SLC2A10						CD34 - cd34 molecule	FAT4 - fat atypical cadherin 4	HEG1 - heart development protein with egf-like domains 1	MED14 - mediator complex subunit 14
PPL	SIK1	TRIM22	GPNMB	CBR1						OPHN1 - oligophrenin 1	COLEC10 - collectin sub-family member 10 (c-type lectin)	ARHGDIB - rho gdp dissociation inhibitor (gdi) beta	OXTR - oxytocin receptor
CNR1	PCM1	FOSL2	FOXRED2	SEZ6L2						ITGA5 - integrin, alpha 5 (fibronectin receptor, alpha polypeptide)	ASS1 - argininosuccinate synthase 1	TENM4 - teneurin transmembrane protein 4	SEMA3F - sema domain, immunoglobulin domain (ig), short basic domain, secreted, (semaphorin) 3f
LDLR	PLCB4	SRCAP	GJA1	SERPINE2						FGFRL1 - fibroblast growth factor receptor-like 1	WNT5B - wingless-type mmtv integration site family, member 5b	TDRD9 - tudor domain containing 9	CD81 - cd81 molecule
DYSF	PLOD2	TRAM2	CTTN	PIP4K2A						ROR1 - receptor tyrosine kinase-like orphan receptor 1	ASPH - aspartate beta-hydroxylase	PTK7 - protein tyrosine kinase 7	NELFB - negative elongation factor complex member b
CREB3L2	EPDR1	PTTG1IP	STT3A	CAV1						PAX8 - paired box 8	MFGE8 - milk fat globule-egf factor 8 protein	CDK6 - cyclin-dependent kinase 6	MMP2 - matrix metallopeptidase 2 (gelatinase a, 72kda gelatinase, 72kda type iv collagenase)
SATB2	CCND3	NHS	PCDH7	STAT1						STS - steroid sulfatase (microsomal), isozyme s	CDH6 - cadherin 6, type 2, k-cadherin (fetal kidney)	PCNA - proliferating cell nuclear antigen	AKNA - at-hook transcription factor
KRT80	GPC4	CALU	CLCN4	AKNA						FGF5 - fibroblast growth factor 5	IRF1 - interferon regulatory factor 1	INSIG1 - insulin induced gene 1	IGF2BP2 - insulin-like growth factor 2 mrna binding protein 2
CHD9	CCNB1	MAP3K9	NDUFV1	OAS2						ARRB2 - arrestin, beta 2	CDH5 - cadherin 5, type 2 (vascular endothelium)	S100A4 - s100 calcium binding protein a4	MRC2 - mannose receptor, c type 2
SHISA9	DAP	STC2	TNFSF4	AJUBA						IST1 - increased sodium tolerance 1 homolog (yeast)	PTPN14 - protein tyrosine phosphatase, non-receptor type 14	NPR2 - natriuretic peptide receptor b/guanylate cyclase b (atrionatriuretic peptide receptor b)	EXOC5 - exocyst complex component 5
HLA-B	ASS1	MTA2	GRIN2D	TUBA1C						ITGA3 - integrin, alpha 3 (antigen cd49c, alpha 3 subunit of vla-3 receptor)	SAT1 - spermidine/spermine n1-acetyltransferase 1	CDH6 - cadherin 6, type 2, k-cadherin (fetal kidney)	FKBP4 - fk506 binding protein 4, 59kda
MARVELD1	ETS2	ANXA2	PCNX3	CELSR1						DAB2IP - dab2 interacting protein	DAB2 - dab, mitogen-responsive phosphoprotein, homolog 2 (drosophila)	SULF2 - sulfatase 2	ARCN1 - archain 1
KRT19	ABL2	HYOU1	PFKP	MYO1B						SEMA3C - sema domain, immunoglobulin domain (ig), short basic domain, secreted, (semaphorin) 3c	TBX3 - t-box 3	TCF7 - transcription factor 7 (t-cell specific, hmg-box)	PLCD3 - phospholipase c, delta 3
OCIAD2	HLA-E	LDHB	KIAA1217	ARHGAP29						PRICKLE1 - prickle homolog 1 (drosophila)	PTPN12 - protein tyrosine phosphatase, non-receptor type 12	PTPN11 - protein tyrosine phosphatase, non-receptor type 11	PADI2 - peptidyl arginine deiminase, type ii
MAN2A1	GALNT10	RUNX1	DENND5A	LRP10						HAS2 - hyaluronan synthase 2	EFEMP1 - egf containing fibulin-like extracellular matrix protein 1	STARD13 - star-related lipid transfer (start) domain containing 13	ARF4 - adp-ribosylation factor 4
CDH2	PARP14	H6PD	SRPK1	METTL9						FBLN5 - fibulin 5	PTPRB - protein tyrosine phosphatase, receptor type, b	STC2 - stanniocalcin 2	AGTPBP1 - atp/gtp binding protein 1
LAMB1	TIMP2	SSRP1	FCHSD1	FKBP14						PDLIM4 - pdz and lim domain 4	CUL7 - cullin 7	SAT1 - spermidine/spermine n1-acetyltransferase 1	PDPN - podoplanin
LARGE1	NA	PEAR1	SPTAN1	ZDHHC7						FSTL1 - follistatin-like 1	FBN2 - fibrillin 2	DAB2 - dab, mitogen-responsive phosphoprotein, homolog 2 (drosophila)	SDC2 - syndecan 2
HPSE	PLAT	SEZ6L2	RAD23B	RCN3						ITGAV - integrin, alpha v	ITGA6 - integrin, alpha 6	CDH11 - cadherin 11, type 2, ob-cadherin (osteoblast)	TENM2 - teneurin transmembrane protein 2
MRFAP1	RALA	C12orf75	ASNS	SELENOI						SUDS3 - suppressor of defective silencing 3 homolog (s. cerevisiae)	FAT1 - fat atypical cadherin 1	MIB1 - mindbomb e3 ubiquitin protein ligase 1	APP - amyloid beta (a4) precursor protein
ITGB4	CALU	THY1	CAPN1	POLE3						CYP1B1 - cytochrome p450, family 1, subfamily b, polypeptide 1	NRCAM - neuronal cell adhesion molecule	UNC5B - unc-5 homolog b (c. elegans)	SERPINE1 - serpin peptidase inhibitor, clade e (nexin, plasminogen activator inhibitor type 1), member 1
PSIP1	CAMK2D	PDE10A	TNKS1BP1	SEL1L						ITGB1 - integrin, beta 1 (fibronectin receptor, beta polypeptide, antigen cd29 includes mdf2, msk12)	PTPRF - protein tyrosine phosphatase, receptor type, f	PTPN12 - protein tyrosine phosphatase, non-receptor type 12	YBX3 - y box binding protein 3
ZNF532	PTPN21	IGSF3	FAM180A	MRPS2						ITGB2 - integrin, beta 2 (complement component 3 receptor 3 and 4 subunit)	NNMT - nicotinamide n-methyltransferase	PTPRB - protein tyrosine phosphatase, receptor type, b	CD34 - cd34 molecule
AP1G1	LTBP2	HIF1A	CSPG4	TPM1						LRP10 - low density lipoprotein receptor-related protein 10	TIMP2 - timp metallopeptidase inhibitor 2	ITGA6 - integrin, alpha 6	IL7R - interleukin 7 receptor
CRAT	FNIP2	SLC37A2	FCGRT	ARPC1B						ITGB3 - integrin, beta 3 (platelet glycoprotein iiia, antigen cd61)	PGM3 - phosphoglucomutase 3	PTPRG - protein tyrosine phosphatase, receptor type, g	SHROOM2 - shroom family member 2
CHST15	LAMA5	SCNN1A	FBXL16	TTYH3						PDGFC - platelet derived growth factor c	IFI16 - interferon, gamma-inducible protein 16	PTPRF - protein tyrosine phosphatase, receptor type, f	PALM - paralemmin
CDKN1A	PPP2R2C	DCAF12L1	GALNT10	PLEKHB2						ITGB4 - integrin, beta 4	ATP2A2 - atpase, ca++ transporting, cardiac muscle, slow twitch 2	TIAM1 - t-cell lymphoma invasion and metastasis 1	POSTN - periostin, osteoblast specific factor
DUSP4	NTNG1	CYR61	TMEM132A	PARP9						AMIGO2 - adhesion molecule with ig-like domain 2	DSC3 - desmocollin 3	TIMP2 - timp metallopeptidase inhibitor 2	NUP160 - nucleoporin 160kda
KLF4	SNRNP200	DZIP1	TMEM123	KDELR2						CDK6 - cyclin-dependent kinase 6	TLE1 - transducin-like enhancer of split 1 (e(sp1) homolog, drosophila)	ATP2B1 - atpase, ca++ transporting, plasma membrane 1	ADIPOR2 - adiponectin receptor 2
GNAI2	RPL5	TPX2	TSC22D1	MYH9						INSIG1 - insulin induced gene 1	NOV - nephroblastoma overexpressed	IFI16 - interferon, gamma-inducible protein 16	PSMD11 - proteasome (prosome, macropain) 26s subunit, non-atpase, 11
TP53I11	NOV	GDF5	TMED10	MYO1D						LUZP1 - leucine zipper protein 1	ATF4 - activating transcription factor 4	ATP2A2 - atpase, ca++ transporting, cardiac muscle, slow twitch 2	TAF10 - taf10 rna polymerase ii, tata box binding protein (tbp)-associated factor, 30kda
PLSCR1	CXCL1	ABLIM3	ADM	CNN2						PCK2 - phosphoenolpyruvate carboxykinase 2 (mitochondrial)	MAP2 - microtubule-associated protein 2	DRD2 - dopamine receptor d2	ATXN1 - ataxin 1
MET	DUSP3	FCGRT	PRKCA	ATP8B2						MEST - mesoderm specific transcript	NAA15 - n(alpha)-acetyltransferase 15, nata auxiliary subunit	PTPRR - protein tyrosine phosphatase, receptor type, r	FGF12 - fibroblast growth factor 12
PLXNA1	VCAN	MEG3	PLXDC2	SAV1						MET - met proto-oncogene	MKX - mohawk homeobox	DSC3 - desmocollin 3	ANP32B - acidic (leucine-rich) nuclear phosphoprotein 32 family, member b
MYO5B	EIF3E	ANXA3	NME4	ICOSLG						SLC2A10 - solute carrier family 2 (facilitated glucose transporter), member 10	NOTCH2 - notch 2	TLE1 - transducin-like enhancer of split 1 (e(sp1) homolog, drosophila)	ARSB - arylsulfatase b
XAF1	TBC1D4	LTBP4	SLC15A3	NFKBIA						MPP5 - membrane protein, palmitoylated 5 (maguk p55 subfamily member 5)	MBP - myelin basic protein	ATIC - 5-aminoimidazole-4-carboxamide ribonucleotide formyltransferase/imp cyclohydrolase	CFL2 - cofilin 2 (muscle)
CYGB	EPG5	HOXB8	MAL2	PLIN2						CDKN1A - cyclin-dependent kinase inhibitor 1a (p21, cip1)	STRBP - spermatid perinuclear rna binding protein	ARHGAP24 - rho gtpase activating protein 24	SEMA3C - sema domain, immunoglobulin domain (ig), short basic domain, secreted, (semaphorin) 3c
TMEM178B	SRGN	HPS1	RHNO1	USP7						ASS1 - argininosuccinate synthase 1	TMOD1 - tropomodulin 1	STRA6 - stimulated by retinoic acid 6	RHOB - ras homolog family member b
ANGPTL4	ANGPTL2	KLF5	PACS1	ITGB2						WNT5B - wingless-type mmtv integration site family, member 5b	DCDC2 - doublecortin domain containing 2	INA - internexin neuronal intermediate filament protein, alpha	RIPK4 - receptor-interacting serine-threonine kinase 4
ITPK1	HIPK3	NDRG1	ERBB3	RELN						ASPH - aspartate beta-hydroxylase	NTNG1 - netrin g1	DZIP1 - daz interacting zinc finger protein 1	FBLN5 - fibulin 5
FGF5	PALM	CRIM1	HIPK2	PLK2						CLIP3 - cap-gly domain containing linker protein 3	SLC4A2 - solute carrier family 4 (anion exchanger), member 2	DPYSL2 - dihydropyrimidinase-like 2	ARF6 - adp-ribosylation factor 6
GFPT1	DSG2	AGRN	SDC2	FBXO32						SLC30A1 - solute carrier family 30 (zinc transporter), member 1	DSG2 - desmoglein 2	AMOTL1 - angiomotin like 1	PTGIS - prostaglandin i2 (prostacyclin) synthase
LAP3	DPP4	CPSF7	RPL27A	PPFIBP1						SLC11A2 - solute carrier family 11 (proton-coupled divalent metal ion transporter), member 2	DSP - desmoplakin	EIF4H - eukaryotic translation initiation factor 4h	FSTL1 - follistatin-like 1
P4HB	AKNA	PPL	NCAPD2	CENPV						CDH6 - cadherin 6, type 2, k-cadherin (fetal kidney)	ANO6 - anoctamin 6	FNDC3A - fibronectin type iii domain containing 3a	ARHGDIB - rho gdp dissociation inhibitor (gdi) beta
EMC1	DDIT4	SPOCK1	FMNL3	ITGB3						PTPN11 - protein tyrosine phosphatase, non-receptor type 11	TNFAIP2 - tumor necrosis factor, alpha-induced protein 2	MBP - myelin basic protein	DEAF1 - deaf1 transcription factor
ATP2B1	TAPBP	FMN1	SSR1	GSPT1						TENC1 - tensin like c1 domain containing phosphatase (tensin 2)	RAC1 - ras-related c3 botulinum toxin substrate 1 (rho family, small gtp binding protein rac1)	GPR4 - g protein-coupled receptor 4	TENM4 - teneurin transmembrane protein 4
NA	ATXN1	DDB1	SEZ6L2	CSNK2A2						IRF1 - interferon regulatory factor 1	ATP2B4 - atpase, ca++ transporting, plasma membrane 4	ID1 - inhibitor of dna binding 1, dominant negative helix-loop-helix protein	TDRD9 - tudor domain containing 9
APPL2	MSRB3	THAP12	BICC1	MBTPS1						TBX3 - t-box 3	HDAC9 - histone deacetylase 9	NGFR - nerve growth factor receptor	CYP1B1 - cytochrome p450, family 1, subfamily b, polypeptide 1
PYGL	WNK1	SIRPA	LAMP1	SLC15A3						DAB2 - dab, mitogen-responsive phosphoprotein, homolog 2 (drosophila)	ANGPTL2 - angiopoietin-like 2	DCDC2 - doublecortin domain containing 2	ITGB4 - integrin, beta 4
MVP	ABCC3	BRCA2	ELL2	FBLN5						PTPN14 - protein tyrosine phosphatase, non-receptor type 14	RAI14 - retinoic acid induced 14	WHSC1 - wolf-hirschhorn syndrome candidate 1	PTK7 - protein tyrosine kinase 7
NA	WASHC4	HERC5	HELZ2	CAV2						EFEMP1 - egf containing fibulin-like extracellular matrix protein 1	RALA - v-ral simian leukemia viral oncogene homolog a (ras related)	SLC2A1 - solute carrier family 2 (facilitated glucose transporter), member 1	MEN1 - multiple endocrine neoplasia i
LRP12	PLD5	MTPN	NANS	HLTF						NEURL - neuralized homolog (drosophila)	PKD2 - polycystic kidney disease 2 (autosomal dominant)	BCL9L - b-cell cll/lymphoma 9-like	ASNS - asparagine synthetase (glutamine-hydrolyzing)
LRRN1	MYL6	NID2	ATP11A	PDP1						CDH13 - cadherin 13, h-cadherin (heart)	COL5A3 - collagen, type v, alpha 3	RAC3 - ras-related c3 botulinum toxin substrate 3 (rho family, small gtp binding protein rac3)	CDK6 - cyclin-dependent kinase 6
NPTXR	BNC1	DAAM2	SEC16A	PPP1CC						PDE4D - phosphodiesterase 4d, camp-specific	DDIT4 - dna-damage-inducible transcript 4	TNFAIP2 - tumor necrosis factor, alpha-induced protein 2	INSIG1 - insulin induced gene 1
CHPF2	TNFRSF9	CDA	SRPRA	SH2B3						ITGA6 - integrin, alpha 6	DLG1 - discs, large homolog 1 (drosophila)	NHS - nance-horan syndrome (congenital cataracts and dental anomalies)	TBX15 - t-box 15
TMEM2	PSAP	BACE2	INSIG1	ENO1						MGST1 - microsomal glutathione s-transferase 1	PIP4K2A - phosphatidylinositol-5-phosphate 4-kinase, type ii, alpha	DUSP1 - dual specificity phosphatase 1	MEST - mesoderm specific transcript
EMP1	ZYX	TMEM248	FBXW5	TRIO						PDE3B - phosphodiesterase 3b, cgmp-inhibited	LRP1 - low density lipoprotein receptor-related protein 1	BICC1 - bicaudal c homolog 1 (drosophila)	NPR3 - natriuretic peptide receptor c/guanylate cyclase c (atrionatriuretic peptide receptor c)
UACA	HDAC9	MAL2	PLXNA4	KIAA0368						NRCAM - neuronal cell adhesion molecule	SH3PXD2A - sh3 and px domains 2a	CTSC - cathepsin c	S100A4 - s100 calcium binding protein a4
NA	PLS3	DCN	CKAP5	SVIL						TIAM1 - t-cell lymphoma invasion and metastasis 1	SLC39A14 - solute carrier family 39 (zinc transporter), member 14	LTBP4 - latent transforming growth factor beta binding protein 4	NPR2 - natriuretic peptide receptor b/guanylate cyclase b (atrionatriuretic peptide receptor b)
MSN	CYBRD1	CABLES1	GLE1	RPLP0						NNMT - nicotinamide n-methyltransferase	TERT - telomerase reverse transcriptase	DDIT4 - dna-damage-inducible transcript 4	TSKU - tsukushi, small leucine rich proteoglycan
SLC1A1	MME	SMOC1	PTPRU	IKBKAP						NCKAP1 - nck-associated protein 1	NEFH - neurofilament, heavy polypeptide	LSAMP - limbic system-associated membrane protein	SLC2A10 - solute carrier family 2 (facilitated glucose transporter), member 10
ELFN2	SERINC1	HLA-B	ERH	SEMA6B						TIMP2 - timp metallopeptidase inhibitor 2	B2M - beta-2-microglobulin	SMOC1 - sparc related modular calcium binding 1	MPP5 - membrane protein, palmitoylated 5 (maguk p55 subfamily member 5)
IFIH1	SEC24B	MYO5B	NFIX	ZC3H7B						WDR35 - wd repeat domain 35	PHGDH - phosphoglycerate dehydrogenase	MINK1 - misshapen-like kinase 1	WNT5B - wingless-type mmtv integration site family, member 5b
COTL1	FNDC1	PIP4K2A	RPL35	MGLL						ATP2B1 - atpase, ca++ transporting, plasma membrane 1	NFE2L1 - nuclear factor (erythroid-derived 2)-like 1	PIP4K2A - phosphatidylinositol-5-phosphate 4-kinase, type ii, alpha	SULF2 - sulfatase 2
RPL13	CNN2	ERBB3	CYR61	KLHL36						ATP2A2 - atpase, ca++ transporting, cardiac muscle, slow twitch 2	LTBR - lymphotoxin beta receptor (tnfr superfamily, member 3)	LRP1 - low density lipoprotein receptor-related protein 1	PTPN11 - protein tyrosine phosphatase, non-receptor type 11
SUPT16H	BTF3	GGT5	PFN2	LFNG						LRRC7 - leucine rich repeat containing 7	TFRC - transferrin receptor (p90, cd71)	CRISPLD2 - cysteine-rich secretory protein lccl domain containing 2	STARD13 - star-related lipid transfer (start) domain containing 13
CDV3	PIEZO1	GPC4	ERC1	POFUT2						PTPRO - protein tyrosine phosphatase, receptor type, o	SIM2 - single-minded homolog 2 (drosophila)	MKNK2 - map kinase interacting serine/threonine kinase 2	CDH5 - cadherin 5, type 2 (vascular endothelium)
CREBBP	PPM1K	PTPRU	FBN2	HSPB8						TLE1 - transducin-like enhancer of split 1 (e(sp1) homolog, drosophila)	SFRP1 - secreted frizzled-related protein 1	ROBO4 - roundabout, axon guidance receptor, homolog 4 (drosophila)	STC2 - stanniocalcin 2
MX2	SPOCD1	NTN4	ABLIM3	ACTN1						TLL1 - tolloid-like 1	TGFB2 - transforming growth factor, beta 2	B2M - beta-2-microglobulin	TBX3 - t-box 3
IFIT3	TP53I11	EPHB1	MX2	CXCL8						ARHGAP24 - rho gtpase activating protein 24	RAPGEF2 - rap guanine nucleotide exchange factor (gef) 2	TFDP1 - transcription factor dp-1	DAB2 - dab, mitogen-responsive phosphoprotein, homolog 2 (drosophila)
LOX	DSC3	AKAP11	COL4A4	OS9						ERO1L - ero1-like (s. cerevisiae)	IGFBP2 - insulin-like growth factor binding protein 2, 36kda	SEMA5A - sema domain, seven thrombospondin repeats (type 1 and type 1-like), transmembrane domain (tm) and short cytoplasmic domain, (semaphorin) 5a	PTPN12 - protein tyrosine phosphatase, non-receptor type 12
NTN1	GINS4	ANKS6	PHTF2	FN1						DKK3 - dickkopf wnt signaling pathway inhibitor 3	SEMA7A - semaphorin 7a, gpi membrane anchor (john milton hagen blood group)	DHCR7 - 7-dehydrocholesterol reductase	DAD1 - defender against cell death 1
RALA	TNS3	MAGI2-AS3	UAP1L1	RETREG1						DICER1 - dicer 1, ribonuclease type iii	IGF2R - insulin-like growth factor 2 receptor	AXL - axl receptor tyrosine kinase	OBSL1 - obscurin-like 1
NGEF	MYO5B	LAMP1	EIF2AK2	TULP3						ATP6V0D1 - atpase, h+ transporting, lysosomal 38kda, v0 subunit d1	IGFBP5 - insulin-like growth factor binding protein 5	LUM - lumican	EFEMP1 - egf containing fibulin-like extracellular matrix protein 1
TRAF7	PDCD1LG2	TRPV2	UBC	CEP78						WNT2B - wingless-type mmtv integration site family, member 2b	FAT3 - fat atypical cadherin 3	GPX4 - glutathione peroxidase 4	CDH13 - cadherin 13, h-cadherin (heart)
SECTM1	PLEKHB2	EIF4H	REC8	ACTB						PXN - paxillin	ANKRD1 - ankyrin repeat domain 1 (cardiac muscle)	TFRC - transferrin receptor (p90, cd71)	CUL7 - cullin 7
SPOCK1	OSTC	FMNL3	RAB3D	SLFN13						TLR4 - toll-like receptor 4	PLOD3 - procollagen-lysine, 2-oxoglutarate 5-dioxygenase 3	LTBP3 - latent transforming growth factor beta binding protein 3	FBN2 - fibrillin 2
IFI44L	ADD2	COL12A1	MDH2	SAMHD1						DPYSL3 - dihydropyrimidinase-like 3	DMBT1 - deleted in malignant brain tumors 1	DAAM2 - dishevelled associated activator of morphogenesis 2	ITGA6 - integrin, alpha 6
GLS	VEPH1	IMPDH2	PSMC1	TGFBR2						DPYSL2 - dihydropyrimidinase-like 2	PIK3CD - phosphatidylinositol-4,5-bisphosphate 3-kinase, catalytic subunit delta	SFRP1 - secreted frizzled-related protein 1	PTPRG - protein tyrosine phosphatase, receptor type, g
ARPC3	OSTM1	PCSK7	ARHGEF12	SCARF2						ATF3 - activating transcription factor 3	CXCL1 - chemokine (c-x-c motif) ligand 1 (melanoma growth stimulating activity, alpha)	TGFB2 - transforming growth factor, beta 2	MGST1 - microsomal glutathione s-transferase 1
ABHD4	CLGN	RAC2	MGST1	CACNA2D1						MAN2A1 - mannosidase, alpha, class 2a, member 1	THBS1 - thrombospondin 1	SERPINE2 - serpin peptidase inhibitor, clade e (nexin, plasminogen activator inhibitor type 1), member 2	NRCAM - neuronal cell adhesion molecule
LONP2	SPCS3	ACADVL	LDHB	TCF25						NOTCH2 - notch 2	CCND1 - cyclin d1	IGF2 - insulin-like growth factor 2 (somatomedin a)	PTPRF - protein tyrosine phosphatase, receptor type, f
TFRC	HSPA4	ACTN1	LDAH	PSME2						MBNL1 - muscleblind-like splicing regulator 1	NAV1 - neuron navigator 1	TGFB1I1 - transforming growth factor beta 1 induced transcript 1	TIAM1 - t-cell lymphoma invasion and metastasis 1
FBXW5	B3GNT9	MAP4	ANOS1	CPM						ID3 - inhibitor of dna binding 3, dominant negative helix-loop-helix protein	LSR - lipolysis stimulated lipoprotein receptor	RB1 - retinoblastoma 1	WDR35 - wd repeat domain 35
MYOF	ERG	SLC15A3	CD59	CRTAP						STRBP - spermatid perinuclear rna binding protein		SEMA7A - semaphorin 7a, gpi membrane anchor (john milton hagen blood group)	SFXN1 - sideroflexin 1
BTBD11	ATF4	CHD3	HSP90AB1	PLD5						SLC1A1 - solute carrier family 1 (neuronal/epithelial high affinity glutamate transporter, system xag), member 1		TGM2 - transglutaminase 2	DSC3 - desmocollin 3
NEURL1B	ITPRIPL2	SEC24C	MRC2	RFK						NGFR - nerve growth factor receptor		IGFBP5 - insulin-like growth factor binding protein 5	PTPRJ - protein tyrosine phosphatase, receptor type, j
CMPK2	CRYBG1	MGC12916	DICER1	CNN3						SKI - v-ski avian sarcoma viral oncogene homolog		GRIN2D - glutamate receptor, ionotropic, n-methyl d-aspartate 2d	TLE1 - transducin-like enhancer of split 1 (e(sp1) homolog, drosophila)
BCAT1	PLOD3	PTPRB	STK24	SHROOM3						DUSP4 - dual specificity phosphatase 4		TGFBR2 - transforming growth factor, beta receptor ii (70/80kda)	DICER1 - dicer 1, ribonuclease type iii
NCAPG	SLC39A8	GBE1	IFI44L	EGR1						TMOD1 - tropomodulin 1		FOSL2 - fos-like antigen 2	PGR - progesterone receptor
SCARA3	B4GALNT4	CCNI	TRIM22	KCTD10						DCDC2 - doublecortin domain containing 2		DMBT1 - deleted in malignant brain tumors 1	FOXN3 - forkhead box n3
NOMO1	RAC1	PICALM	TUBB2A	HBEGF						NFKB2 - nuclear factor of kappa light polypeptide gene enhancer in b-cells 2 (p49/p100)		CYR61 - cysteine-rich, angiogenic inducer, 61	MAN2A1 - mannosidase, alpha, class 2a, member 1
ACTR3	RPL37	SLC7A1	YAP1	RARRES2						NTNG1 - netrin g1		THBS1 - thrombospondin 1	AMOTL1 - angiomotin like 1
TDRP	SNCA	PDIA5	TFDP1	HSPA4L						RAB1A - rab1a, member ras oncogene family		CUL4A - cullin 4a	BHLHE41 - basic helix-loop-helix family, member e41
RSAD2	N4BP1	CDIP1	RHOF	PRSS23						WNT5A - wingless-type mmtv integration site family, member 5a		BCL2L1 - bcl2-like 1	EIF4H - eukaryotic translation initiation factor 4h
HELZ2	TBC1D9	CAPN1	RASIP1	TP53						ZNF703 - zinc finger protein 703		SGK1 - serum/glucocorticoid regulated kinase 1	CHEK1 - checkpoint kinase 1
DMBT1	RPL4	TMEM98	PGR	SLC35F5						DSG2 - desmoglein 2		CKB - creatine kinase, brain	DCDC2 - doublecortin domain containing 2
SND1	FN1	ARHGEF12	MPP5	TMBIM6						CLDN1 - claudin 1		NAV1 - neuron navigator 1	WASF3 - was protein family, member 3
SERINC2	SLC17A5	ADAM12	SETX	OAT						ATP2B4 - atpase, ca++ transporting, plasma membrane 4		ATRN - attractin	WNT5A - wingless-type mmtv integration site family, member 5a
CDK5RAP2	LPXN	RCN3	MAGED1	STOML2						HBEGF - heparin-binding egf-like growth factor		YWHAZ - tyrosine 3-monooxygenase/tryptophan 5-monooxygenase activation protein, zeta polypeptide	RAD23B - rad23 homolog b (s. cerevisiae)
C1GALT1	NDRG1	PLEKHB2	ZNF667-AS1	TBC1D8B						ANGPTL2 - angiopoietin-like 2		THY1 - thy-1 cell surface antigen	BCL9L - b-cell cll/lymphoma 9-like
KARS	ZNF677	STK24	ANP32B	STRBP						CFTR - cystic fibrosis transmembrane conductance regulator (atp-binding cassette sub-family c, member 7)			LGR4 - leucine-rich repeat containing g protein-coupled receptor 4
FNBP1	MFHAS1	ARPC1A	CYTH3	ENTPD7						ATP5B - atp synthase, h+ transporting, mitochondrial f1 complex, beta polypeptide			RAC3 - ras-related c3 botulinum toxin substrate 3 (rho family, small gtp binding protein rac3)
DCTN5	APP	PLSCR1	ACTA2	NUP214						RAI14 - retinoic acid induced 14			ANO6 - anoctamin 6
MYLK	SCRN1	IFI6	DSC3	PXN						ATP8B1 - atpase, aminophospholipid transporter, class i, type 8b, member 1			TNFAIP2 - tumor necrosis factor, alpha-induced protein 2
HSDL2	SLC20A2	DDX60L	ARF4	GBP1						RALA - v-ral simian leukemia viral oncogene homolog a (ras related)			NHS - nance-horan syndrome (congenital cataracts and dental anomalies)
CPNE7	C19orf66	TMSB10	MSMO1	RRBP1						PAPSS2 - 3'-phosphoadenosine 5'-phosphosulfate synthase 2			MYOCD - myocardin
APOL6	TGFB2	DUSP1	IARS	BAG1						DLG1 - discs, large homolog 1 (drosophila)			BICC1 - bicaudal c homolog 1 (drosophila)
APRT	IGF2R	VSTM2L	SYT7	FSTL1						POFUT1 - protein o-fucosyltransferase 1			HBEGF - heparin-binding egf-like growth factor
BAZ2A	TARS	NALCN	BDNF	ARHGAP24						SHROOM3 - shroom family member 3			ANGPTL2 - angiopoietin-like 2
GNA12	ETF1	BTBD11	DPP7	TNS2						PIP4K2A - phosphatidylinositol-5-phosphate 4-kinase, type ii, alpha			CTSC - cathepsin c
NR1D1	ADAMTS5	CFAP97	CPT1C	ABCA3						CRISPLD2 - cysteine-rich secretory protein lccl domain containing 2			PKD1 - polycystic kidney disease 1 (autosomal dominant)
GDF11	AK5	PAICS	DYNC2H1	CYP1B1						C3orf70 - chromosome 3 open reading frame 70			RALA - v-ral simian leukemia viral oncogene homolog a (ras related)
GYPC	C6orf62	TNKS1BP1	SLC39A13	GNB2						TERT - telomerase reverse transcriptase			PKD2 - polycystic kidney disease 2 (autosomal dominant)
INSIG1	FAT4	FAM43B	PAPOLA	PKP2						NEFH - neurofilament, heavy polypeptide			ZNF516 - zinc finger protein 516
NDRG1	LMNB1	PRCP	MAP3K20	PCDH7						LRP4 - low density lipoprotein receptor-related protein 4			LSAMP - limbic system-associated membrane protein
NPEPPS	BCAM	GUSB	COL11A1	PSAP						PHGDH - phosphoglycerate dehydrogenase			PAPSS2 - 3'-phosphoadenosine 5'-phosphosulfate synthase 2
PABPC4	LINC00665	LINC02381	RHOB	FUBP1						DHCR24 - 24-dehydrocholesterol reductase			CLTC - clathrin, heavy chain (hc)
WNT2B	RPL7	RASIP1	LOXL4	PAPSS2						LUM - lumican			LRP6 - low density lipoprotein receptor-related protein 6
CD55	ERC1	FLNB	PPIF	ATP13A3						LYN - v-yes-1 yamaguchi sarcoma viral related oncogene homolog			TERT - telomerase reverse transcriptase
SLC2A10	TPM4	TUBA4A	KCNJ15	SERPINH1						PLAG1 - pleiomorphic adenoma gene 1			B2M - beta-2-microglobulin
FGFRL1	MARVELD1	SLIT2	ADAMTSL1	PDIA4						RARRES2 - retinoic acid receptor responder (tazarotene induced) 2			TFDP1 - transcription factor dp-1
CBR1	RAB11FIP5	FSCN1	CLIC1	ATP5B						NFE2L1 - nuclear factor (erythroid-derived 2)-like 1			DHCR24 - 24-dehydrocholesterol reductase
NA	TMBIM6	ABCA3	OBSL1	NSMF						RRAS2 - related ras viral (r-ras) oncogene homolog 2			DHCR7 - 7-dehydrocholesterol reductase
GOT2	HOXC10	TNFSF10	PPP1R14B	IRF7						RASA1 - ras p21 protein activator (gtpase activating protein) 1			LUM - lumican
SOD2	SLC6A17	DSC3	RRM1	GLUL						TFRC - transferrin receptor (p90, cd71)			NFATC4 - nuclear factor of activated t-cells, cytoplasmic, calcineurin-dependent 4
LAMP3	GLIS3	SUPT20H	SEL1L	ACTR2						NF2 - neurofibromin 2 (merlin)			RARRES2 - retinoic acid receptor responder (tazarotene induced) 2
GTF3C1	TUBB2A	GAS2L1	STXBP1	IMPDH1						PKP2 - plakophilin 2			ITGA11 - integrin, alpha 11
SEZ6L2	HNRNPAB	FOXO1	RAB31	FMN1						LTBP1 - latent transforming growth factor beta binding protein 1			TFRC - transferrin receptor (p90, cd71)
ATP6V0D1	SLC7A5	FADS1	MGLL	SRPRA						ZNF22 - zinc finger protein 22			DAAM2 - dishevelled associated activator of morphogenesis 2
SERPINE2	MXRA5	RPS25	SH3RF2	DTX3L						RAPGEF1 - rap guanine nucleotide exchange factor (gef) 1			TPP1 - tripeptidyl peptidase i
ZNF704	KLF9	DAB2	SPTLC1	MALL						SFRP1 - secreted frizzled-related protein 1			RAPGEF1 - rap guanine nucleotide exchange factor (gef) 1
PIP4K2A	SHROOM2	GPNMB	GDF5	TGFBI						TGFBI - transforming growth factor, beta-induced, 68kda			RAI2 - retinoic acid induced 2
FAM124A	SSR1	HEG1	GALNT6	PKN3						ATP2C1 - atpase, ca++ transporting, type 2c, member 1			SFRP1 - secreted frizzled-related protein 1
GLG1	ARL2BP	CADM3	DMBT1	ARHGAP18						SERPINE2 - serpin peptidase inhibitor, clade e (nexin, plasminogen activator inhibitor type 1), member 2			TGFBI - transforming growth factor, beta-induced, 68kda
CHPF	NEGR1	PON2	PRPS1	COL4A1						TGFB1 - transforming growth factor, beta 1			TGFB2 - transforming growth factor, beta 2
CAV1	EFNB1	CSF1	KIT	DOK1						SEMA7A - semaphorin 7a, gpi membrane anchor (john milton hagen blood group)			IGF2 - insulin-like growth factor 2 (somatomedin a)
STAT1	MYBL2	BICC1	STARD13	PHLPP1						ZIC2 - zic family member 2			TGFB1 - transforming growth factor, beta 1
AKNA	NAA15	RPL4	CYP1B1	PRRC2B						TGFBR2 - transforming growth factor, beta receptor ii (70/80kda)			KIAA1217 - kiaa1217
OAS2	CHPF2	EHD1	ARHGAP29	E2F2						SND1 - staphylococcal nuclease and tudor domain containing 1			RB1 - retinoblastoma 1
ANXA2	LARS	POR	CHML	PNP						SIX2 - six homeobox 2			IGFBP2 - insulin-like growth factor binding protein 2, 36kda
VAC14	DNAJB4	MEF2A	IGFBP2	ACTBL2						DMBT1 - deleted in malignant brain tumors 1			TGM2 - transglutaminase 2
AJUBA	PTMA	PTPRF	MED14	SRPK2						CYR61 - cysteine-rich, angiogenic inducer, 61			KALRN - kalirin, rhogef kinase
IRF1	AMIGO2	VCL	MSRB3	SLC3A2						BCL3 - b-cell cll/lymphoma 3			IGFBP5 - insulin-like growth factor binding protein 5
DNAJB4	PDPN	MTHFD2	BEX1	TRAM2						CKB - creatine kinase, brain			ZIC2 - zic family member 2
TUBA1C	NUDCD3	TBC1D20	FUT8	GPRC5C						CCND1 - cyclin d1			GRIN2D - glutamate receptor, ionotropic, n-methyl d-aspartate 2d
NUTF2	PKD2	IGFBP4	IFNGR2	DKK3						THY1 - thy-1 cell surface antigen			KDM5A - lysine (k)-specific demethylase 5a
MGAT4B	SDC3	DMTN	TRAF7	VCP						LSR - lipolysis stimulated lipoprotein receptor			ANKRD1 - ankyrin repeat domain 1 (cardiac muscle)
CELSR1	NNMT	SYTL2	RB1	PPP1R12A						FPGS - folylpolyglutamate synthase			TGFBR3 - transforming growth factor, beta receptor iii
PTPN14	EIF3L	CCDC86	MTA2	VSIR									FOXQ1 - forkhead box q1
CD320	TMTC1	MIR100HG	OSBPL5	NETO2									PHB2 - prohibitin 2
ALDOA	PCDHGB4	ARL10	PLD3	ATP2C1									DMD - dystrophin
USP10	FKBP9	ZW10	NCAM2	RPL7A									DMBT1 - deleted in malignant brain tumors 1
MYO1B	ZSCAN18	TMEM47	RIC8A	TMEM132B									CYR61 - cysteine-rich, angiogenic inducer, 61
ETS2	PRR16	TPM4	LPAR1	RRAS2									CXCL1 - chemokine (c-x-c motif) ligand 1 (melanoma growth stimulating activity, alpha)
NFKB2	GNS	KPNA2	TEX10	OAS1									THBS1 - thrombospondin 1
ARHGAP29	NLRC5	VGLL3	FOXQ1	KDELR3									CUL4A - cullin 4a
LRP10	GIT2	PTPRA	LOC730101	ACO1									SGK1 - serum/glucocorticoid regulated kinase 1
METTL9	MCFD2	CKB	NUP98	STOM									FOXP1 - forkhead box p1
FKBP14	FMNL2	VEGFA	EIF4H	CAPN15									CCND1 - cyclin d1
EPB41L2	NETO1	PRMT1	MARK2	EPSTI1									YWHAZ - tyrosine 3-monooxygenase/tryptophan 5-monooxygenase activation protein, zeta polypeptide
ZDHHC7	GBP3	FNDC3A	DNAJB6	ANXA6									THY1 - thy-1 cell surface antigen
PCK2	PTPRB	LASP1	RNF144B	CRIM1									FPGS - folylpolyglutamate synthase
RCN3	TMEM200A	CPA4	QPRT	EFNB2
RAB3B	MAP2	SDC3	RCN1	SLC6A17
CPVL	NCEH1	COL8A1	PUDP	FPGS
SELENOI	SCOC	SLC2A1	PTGR1	AGRN
ATF3	HMMR	TSC22D1	CEP164	USP18
POLE3	MYPN	ARHGEF17	NRAS	NTNG1
SEL1L	CSE1L	KCNJ15	GPC6	SH3GLB2
MRPS2	MYL12A	EVPL	PHKA1	TGFB1
CHMP1A	LRP10	ADAMTS5	IRF7	DAB2
GNB4	TBX3	LPL	TBX3	THY1
GALNT14	IFI44	HLA-A	CD274	HDAC5
TPM1	APOL2	ALPK2	MFSD14B	PSMD7
ARPC1B	IL7R	ACAT1	LRP12	ST6GALNAC4
TTYH3	TMEM2	IRF7	PPARGC1A	WDR5
MED13L	CD44	VEGFB	LTBP2	TXN
LINC02154	TRIM22	SPTAN1	UHRF1BP1	GOLGA4
RPL35	PTGR1	SERPINE2	FMN1	SIX2
PLEKHB2	NA	TM7SF2	KIRREL	CAMK2N1
NABP1	RPL35A	AFAP1L2	GATD1	OPHN1
MYOM3	ANKRD52	GNAI2	SULF2	SET
EML1	TOP2A	CADM1	CALD1	ABL1
SHCBP1	STAT6	MEGF8	SIK2	KIAA1958
GDA	CELSR1	ADAMTS9	ARHGEF6	PTPRK
PARP9	CLSTN1	LIMK1	ABCA3	PFKM
PPP4C	ADAMTS14	LOXL4	TPI1	APLP2
KDELR2	ASPH	ZNF518B	ARL10	TUBA4A
KIF5C	RHOB	RAPGEF3	PLPP3	KCNMA1
MYH9	CDH5	NUSAP1	MEIOB	C16orf62
MYO1D	CAVIN1	NTM	LRFN4	SMG1
CNN2	MSN	MYCBP2	PLEKHA4	SEC24C
ATP8B2	ANKRD1	YWHAZ	NUMA1	MAGEH1
PER1	ZMAT3	BCAM	ASAP2	ASTN1
NA	HERPUD1	SLC38A2	TYMS	LAMA5
SAV1	CYLD	DNAJA1	NCAPH	ERO1A
APP	IGFBP2	SLC3A2	DOCK9	EFNB1
ICOSLG	MAP1LC3B	DRD2	ZDHHC5	IGF2BP2
ATP2A2	RPL13A	SERINC3	PLCD3	LOXL3
NFKBIA	SCNN1A	AKAP12	TOR4A	NFASC
PLIN2	PCDH10	HSPA8	PHB2	RASAL2
ADM2	NRG1	CTGF	VTI1B	TMEM263
DDIT4L	CUL7	ESD	ITGA6	ST6GALNAC6
USP7	COL1A1	ANKIB1	SPRY2	TM9SF4
UCP2	SRCAP	SLC38A1	SCARB1	CTSV
TUFM	FBLN1	RUNX1T1	FAM102A	MPG
ITGB2	RPL10	BCL9L	IGFBP5	PTPA
RELN	FAM117A	USP18	CIZ1	DNAJA1
UQCRC2	MVP	TMEM230	FOSL1	ZIC2
TNRC6A	ACTB	DIAPH3	CD34	GLE1
METRN	CEP170	MYO10	TCF25	DICER1
PLK2	SAPCD2	CPT1C	CPSF7	ANKRD11
FBXO32	MAL2	RB1	SWAP70	DNAJA2
PPFIBP1	RPL8	NME4	TPM1	CIZ1
YKT6	XAF1	RRM2	ITGB4	WDR35
CENPV	DMTN	SEMA3C	CDK5RAP2	AARS
SLC27A4	TCOF1	RELN	SNRPC	KCNIP3
EEF2K	CAMK2N1	BTG1	TSPAN4	FCGRT
ITGB3	PPP4R4	BST1	ZMIZ2	PALLD
GSPT1	PTPN14	ATIC	ARHGAP31	IQGAP1
CSNK2A2	PCNX4	SIK2	RALA	SKI
MBTPS1	FAM107A	ATP13A2	PCDHGA11	MTPN
SLC15A3	SPRYD3	OASL	VPS13A	PLXNB1
FBLN5	KDELR2	TFPI	PLEKHA6	FBXL19
CAV2	FNDC3B	FLVCR2	C3	NUAK1
HLTF	GRN	MPRIP	SSRP1	PAX8
PCNX1	PSMB8	TBL1X	NDUFC2	SLC35F1
PDP1	CDCP1	KLF4	VPS9D1-AS1	PBX1
SLC30A1	MYO5C	COL5A1	PINK1	ADARB1
RPSA	ANKRD13A	EIF4G2	CHMP3	TRANK1
PPP1CC	ZC4H2	CAD	DHCR24	MBNL1
RHOD	PBK	DYNC2H1	HSPG2	ELOVL2
SH2B3	CDC20	CTSA	FADD	DSG2
UBE2H	CDC25B	PEAK1	AP2A2	THSD4
OXA1L	CAV2	TRIM25	PRKAA2	FGFBP1
ENO1	MYO1D	SET	CYP27A1	QPCT
HSBP1	C1S	RPL15	FSTL3	NEO1
TRIO	TMEM30A	MOK	TRPV2	MYL6
FKBP10	SORL1	PNP	IFITM2	RPL6
KIAA0368	LEPROT	GIT1	H2AFY2	LRFN4
SVIL	MCTP1	MBP	EHD1	IFITM3
RPLP0	TLE1	TCF7	CST3	PDE4D
IKBKAP	NA	CLGN	GTF3C4	JPT2
AMFR	HERC5	PLAC8	PDIA5	HAS3
PPP1R15A	DCN	LAPTM5	PPFIBP1	RPS6KA2
DIRAS1	8-Sep	ASPHD1	DOPEY2	IFITM1
RASA1	MX1	RAB15	KIAA2022	PICALM
RAPGEF1	NSA2	ARPC1B	AEBP1	MTA2
LRP4	OXCT1	LAMB1	ENAH	PACSIN3
LUZP1	CD63	SCG5	CUL4A	ARHGAP26
SEMA6B	TSPAN13	ID1	ACTG1	ABHD2
ZC3H7B	CCBE1	CALR	ADAMTS7	RHOF
ARPC2	SBDS	CDC25B	SLC35G2	RAC3
MGLL	DST	LIPG	ITPR3	RPS29
NUP93	SET	LSAMP	PLEKHB2	SEC13
KLHL36	IFI6	CAV1	NAP1L4	TSPAN9
CYBA	FDFT1	CCBE1	CCNA1	ADCY7
SLC6A9	STARD7	SULF2	PML	TPM4
ADAM9	RPL29	DPYSL2	AHSA1	GJB2
LFNG	IFI35	PPP1CA	UGCG	WFS1
POFUT2	ENAH	SLC22A5	LMAN1	VPS26B
MAP1LC3A	GNPTAB	GLO1	VCL	PLAA
GTF3C5	TFPI2	PDK2	PRPF19	SORL1
HSPB8	KIAA1462	PROSER1	SLC25A22	FAM98A
SEC31A	SYNE1	CIT	ATG2B	TONSL
ACTN1	SLC39A7	TOP2A	EIF3F	NEDD9
CXCL8	RPL31	PPP3CA	ADAMTS9	ARF3
OS9	CLCN3	PANX1	ARHGEF17	ALAD
FN1	TMSB4X	FRMD4A	PHRF1	NECTIN3
SLC25A25	PPP1CB	ACTB	GLUL	FZD3
RETREG1	FGFR1	RNH1	RPL36AL	INSR
TULP3	PGM3	MARK4	SEMA4B	SRCAP
COX4I1	CDK5RAP2	PRRC2B	DMTN	CDH11
DUBR	TMOD1	STC1	CERCAM	MRPL28
CEP78	RBMS1	MTMR2	TPMT	RAB23
ACTB	RPS19	AASDHPPT	BTBD2	C6orf62
SLFN13	TRIM69	TCF21	APP	MDK
SAMHD1	LPL	RFC2	TNFRSF12A	CNTNAP1
TGFBR2	RAPGEF2	VAPB	PSIP1	ABCC1
SCARF2	SLAMF8	ACAA2	MAPK1IP1L	KLF6
KIAA1549L	DAB2	POLA2	BRCA2	PHPT1
CACNA2D1	NCAPG	ACTA2	THAP12	COX7C
RALGAPA1	SRPRA	NEDD9	GNG11	BCYRN1
PSME1	KCTD20	RSAD2	LBR	EVPL
RAP1GAP2	SLBP	SUN3	SSR3	HMGN2
MUC1	XPO7	NOP14	FKBP4	RCN1
STEAP3	PTBP3	HDAC5	WBP11	LRP1
TCF25	FLII	ANTXR1	CNTNAP1	SYNPO
FAM69B	HOXC13	CFL2	SEMA3F	TRAP1
CHST2	NA	FAM84A	LINC00094	FANCG
CSF1	FLNC	MKNK2	RAPGEF1	VPS41
PSME2	PLEKHA6	MICU2	TBC1D5	RORA
GADD45A	KCNJ15	KRT8	RAB1B	NAV1
CPM	ARL6IP1	CDS2	STC2	UCK1
MEI1	CPM	GLTP	PGM2	TMSB4X
ITFG1	ALDH1A2	PLXND1	PLS3	DDX60
CD59	CD177	CARS2	SIGMAR1	LSAMP
CRTAP	BANK1	CCND3	MRGPRF	STARD7
MYADM	TP53INP2	CDC16	CCDC69	STUB1
PLD5	KIF20A	RNF43	AMBRA1	CXCL1
RFK	EFEMP2	SIPA1L3	PRDX5	ZNF629
ATXN1L	NPEPPS	MXRA5	GDF11	GPNMB
NNMT	HERC3	AOX1	HSPA8	PIM1
CNN3	RPL11	NSFL1C	C12orf4	HIVEP1
TMEM167A	SLC15A3	UBASH3B	DCBLD2	PTPRU
SHROOM3	STRBP	RFC3	CDC42EP2	TACC2
C1R	SNED1	MINK1	CABLES1	FRMPD4
EGR1	GAS6	PTK7	SLC35C1	CXCR4
KCTD10	RPS8	GPX4	EVPL	ADAMTSL3
HBEGF	IKBKAP	C15orf39	GANAB	CAVIN1
SAPCD2	NAP1L1	INF2	RPS6	MYO5A
SIRPA	LOXL1	OR2W3	ABCC4	RBFOX3
RARRES2	PAPPA	HK1	COPG1	WDR59
COPZ1	ISG15	SLIT3	DEK	TUBB
ST6GALNAC5	RPL19	FAM111B	GBP3	CUEDC1
HSPA4L	STT3A	TUBGCP3	FAM213A	IFNGR2
PRSS23	HAS2	SNRPB	COL4A2	RGCC
TP53	CD109	CPM	ERVMER34-1	LPAR1
CYB5A	COX3	TGFB1I1	C19orf66	ARHGAP31
SLC35F5	IRF1	IFI16	USP11	RPLP1
SYNGR2	BAZ2A	UBC	SIK3	TENM2
TMBIM6	DTX3L	KIAA0368	VAV2	ADAM15
PCDHGA10	KDELR3	MIB1	ST5	SNED1
OAT	SLC4A2	APBB2	RPS6KA2	CYB5B
STOML2	CD9	STAG1	TGFBR3	OSBPL8
TBC1D8B	MBP	IQGAP1	B3GNT9	RFLNA
STRBP	EIF4EBP1	MEIOB	CRTAP	DLG3
CHD7	CAPN2	LGALS3BP	EIF1	RAC1
ENTPD7	OLA1	ATP2A2	ESD	HSPA8
NUP214	GTF3C1	VPS9D1-AS1	FUCA1	CPED1
TMPRSS2	USP43	PARP12	TLE1	SYT11
PXN	TET2	DNAJB6	NECAP1	APBB1
GBP1	PLA2G15	SLC25A23	COL16A1	DCLK1
LINC00707	PLPP3	GALNT3	RPS25	GIT2
RRBP1	RRAGD	ABCC1	SKA2	DCHS1
LIN7A	SGCE	CCND2	MYPN	LHFPL2
CTSH	ALDH1A3	CNDP2	TUBB4B	ACAT2
HECTD1	PDE1A	AMZ1	TCIRG1	GNS
RAPH1	PTPN12	CNNM1	TGM2	PODXL
BAG1	SLC39A6	CDK14	EPS8L2	HOXD8
NA	HNRNPH1	C14orf132	GAPVD1	MSRB3
ITPRIPL2	SMURF2	RAP2A	FPGS	MEIOB
ADAMTSL1	TAOK2	ATRN	DPP3	GREM1
FSTL1	SMC4	GANAB	PTPN12	LINC00094
ARHGAP24	DOCK10	CYBA	NUP153	RPN2
BFAR	NCOR2	SLC35F5	UXS1	AMPH
TNS2	ESYT1	ARNT2	TIAM1	TUBB6
SPOCD1	PHLPP1	CERK	TNFAIP2	CEND1
ABCA3	IFI16	GNB2	LSAMP	TMED2
ACSL4	MAPKAP1	KCNIP1	NA	RAB14
11-Sep	HPSE	XPO4	FAM177A1	DOK4
CYP1B1	NA	PITPNM1	BGN	EXD2
USB1	RPS6KA2	SLC36A4	GAPDH	ADGRL1
PHGDH	ZNF629	LTBP3	MTMR2	SLC39A7
NUDT21	KCNK6	FAM107B	SMIM13	IGF2BP3
PDXDC1	PSMB7	SPG20	NA	GPX4
GNB2	VDAC1	HCN2	AKNA	WIPI1
PKP2	INHBA	RRBP1	NPR2	ROCK2
MAFF	GSPT1	SIPA1L1	SLC29A1	PM20D2
PCDH7	SCARB2	SIK3	SSH3	EPHX1
PSAP	SLC25A5	H2AFX	SLC7A5	MAMDC2
FUBP1	TGOLN2	RNF10	ACADVL	OGFRL1
PAPSS2	LSR	B2M	RAB15	HSP90AB1
ATP13A3	ARPC3	C19orf66	CACNA2D1	RXRA
SERPINH1	PMEPA1	INA	GLIPR1	NRP2
F2R	TMEM132B	HMGB1	HERPUD1	REC8
PDIA4	TRNP1	ME2	WDR35	ARF4
NAT8L	TXN	GATAD1	PSMC6	DTNA
GGT5	UBAP1	DPP3	KDELC2	MAGI2-AS3
UGGT1	SLFN13	ATP13A3	ILF2	EPHB2
ATP5B	SERPINH1	COLGALT1	STMN3	RPS6
MALAT1	SSC5D	IFNGR2	DAD1	TJP1
NSMF	TPM1	TMSB4X	TMEM2	SUN2
IRF7	SATB2	EPAS1	C14orf166	JCHAIN
DCTN1	NECTIN2	TYMS	IPO7	FAM192A
AMIGO2	DLG1	SRP14	RTL3	FRMD5
GLUL	EEF1B2	EIF4EBP2	PALM	CARD11
ACTR2	C6orf106	PLBD2	AKAP11	ARHGAP5
IMPDH1	MRPS2	SLC6A17	PAPSS2	MAZ
CFTR	KIF5C	CDV3	NPEPPS	HERC4
DAP	FST	STRA6	TAF10	RASA2
SPINT1	AK4	ELF1	ZBED6CL	SLAMF8
NEURL1	ST8SIA2	CEMIP	THY1	RPL37A
FIGN	RPL23	PCDHGA10	RASA3	UHRF2
H2AFY	PIP4K2A	NETO2	PANX1	SEC24A
FMN1	RPS13	TLE1	NUP188	LOC339803
MOGS	BMP2	SRI	DCAF12L1	GSK3B
SRPRA	RPSA	DDIT4	GABARAPL1	EIF2AK2
DTX3L	GLE1	PROCR	SAMD12	DENND1A
RGS7	PTTG1	RAB30	LIFR	FAM111B
MALL	ATXN1L	DCUN1D5	CSRP1	RB1CC1
TGFBI	GOLGA3	GPR4	EHMT1	PLXDC2
TAP1	TNPO1	NSMAF	PKD1	CHDH
BCAR1	GSTP1	UBE2L6	H2AFJ	NACA
WDFY1	SPATS2L	SKA2	UBAC2	PDK2
A4GALT	SPINT2	NPR2	PNMA2	TRIM25
PKN3	SLC26A2	MRC2	FOXP1	PCNX4
ARHGAP18	COX1	NA	TM7SF2	XIST
COL4A1	SELENOT	MGLL	ARF6	WDR1
ARRB2	IGF2BP3	MEI1	CCNI	PLA2R1
DOK1	NR1D1	PDE4A	ZBTB44	RPL4
GLYR1	TPM2	TNIK	RAB6A	PLBD2
CCDC88C	FGF1	EGFR	RHOD	VEGFC
E2F4	ZMIZ1	UNC13D	PYGB	PLAT
NIP7	IK	PTPN11	NELFB	KIRREL
PLA2G15	TMEM192	DNAJB12	PLXNB1	EEF1A1
PHLPP1	RPL23A	EMP2	DAB2	C12orf49
EIF4G1	VDAC3	IDH3B	SRI	KHK
PRICKLE1	COL18A1	OPHN1	WASF3	COPG1
PRRC2B	CLIP1	RPS18	TXNRD1	SPTBN1
KIT	ERAP2	BNIP3L	DDX24	SEPHS2
CDH6	VAC14	PCNA	MAOA	MTMR12
E2F2	SH3PXD2A	DLAT	RAB3B	PCDH1
UBFD1	NFE2L1	PER3	PSMA3	NTM
CCNYL1	FGD4	NAV1	CDH5	P4HA2
PNP	FKBP14	TTN-AS1	PSMD11	SETD5
ACTBL2	OGDH	EDEM1	CHEK1	LIMD2
SRPK2	RPL14	COL11A1	ARSB	PTGR1
MAP1LC3B	FAT3	SESN3	ANGPTL4	ARL1
CPPED1	TRPV2	RHOC	PTK7	G3BP1
PLAG1	ACSL1	PHLPP1	CHD3	SPG7
SLC3A2	HIF1A	COL4A2	PCNX4	SGPP2
TRAM2	HSD3B7	CLIC1	LMNB2	CAPG
GPRC5C	CDCA2	PCNX3	B2M	EFCAB14
DKK3	NA	TIAM1	MAN2A1	RNPS1
FAM84B	STOML2	EIF1	EI24	BACE1
VCP	RASSF8	PLD3	NFE2L3	KCNK6
PPP1R12A	PTPRK	ADAMTS12	VEGFB	NFATC4
VSIR	CAPN15	SEC14L1	WDR34	EIF2S3
NETO2	PLSCR1	HAS2	ELFN2	VPS9D1-AS1
ATP2C1	RNF216	PLIN3	TDP1	INPP5E
RPL7A	FAF2	PRPF19	SEC24A	KCNN4
POFUT1	TNFSF4	CALM2	ACAT1	DPH7
TMEM132B	MGLL	TRNP1	JADE2	CCDC86
RRAS2	TNPO2	ARF4	AGTPBP1	RPL14
OAS1	BACE1	RPL37	ADAM12	KIF2C
NA	LOXL2	CAPG	PXMP4	PCSK5
RAPGEF3	E2F2	INSIG1	NCEH1	SSBP3
KDELR3	NRXN3	RHOB	TSKU	STX1B
PSMB7	COLEC10	4-Mar	CD177	ABCA7
ST3GAL2	CA2	HSP90AA1	NUP160	SCNN1A
PROSER2	ADGRA3	BMP6	NECTIN3	RRM1
ACO1	HELZ2	ITM2B	MRPL51	EMP2
LRRN4	CKAP4	ARPC3	EXOC5	GARS
EFHD1	NFKB1	NUDT3	MTHFD2	CAMK1
STOM	KCNJ6	SP110	HMGCS1	KCTD16
GOLGA3	HSPD1	RAC3	ADAMTS12	PRPF4
BRD7	RBBP7	SBDS	ANXA1	CA8
CAPN15	RBM27	VKORC1L1	HBEGF	VAMP3
EPSTI1	PANK3	COL16A1	TP53INP2	ASAP2
ANXA6	KIAA0368	GALNT5	PCDHGA10	MIGA1
NA	CHD9	FNDC3B	PDPN	DDB2
CRIM1	ANK2	ZC3H7B	TESK1	SRPX
NFE2L1	ARF4	CHM	TMX1	CD82
EFNB2	HLA-C	TXNRD1	FBXW2	IGF1R
ITGA5	VCL	CTSD	GLO1	COG5
SUDS3	KCNMA1	SAT1	SLC35F5	OASL
SLC6A17	RIPOR1	FZD1	GALC	ZBTB38
FPGS	C1GALT1	DOCK9	ACTR10	GGCX
AGRN	NCSTN	CHST3	GBP2	EIF1
FLRT2	NSMF	EFCAB14	SVIL	MLH3
CYP1A1	LAMB2	MRGPRF	RFC2	SLC36A4
USP18	CHMP1A	PARVB	INPPL1	QKI
ID3	KIAA1549L	ALG8	MR1	SLC2A1
NTNG1	ABCC4	PLAUR	SLC16A14	NDUFS8
HR	ALDOA	SGK1	NUP214	CALM2
DCTN2	CD2AP	EIF3L	SAMD14	HYOU1
SH3GLB2	SLC38A7	SIPA1	RPLP2	HIF1A
FGD5-AS1	XIST	DDX10	RABL6	ZMAT3
TGFB1	MTSS1	BCL2L1	SOS2	TMEM248
DAB2	MFGE8	CDC42	PTPRG	IFI27
THY1	RTN4	AXL	NDST1	GALNT3
HDAC5	KLF8	MYO1E	PARVB	NT5DC2
NRCAM	AP3D1	NMNAT2	CFAP97	NUMA1
TIAM1	CDK2	MAPRE2	NEGR1	MGC12916
SEMA3F	RPL18	ARHGAP24	LRP6	FAM102B
ALDH2	ARRB2	C1GALT1	NCBP1	PDE1C
PSMD7	ELOVL5	FNDC1	NCS1	GRAMD1C
SUSD3	ATP2A2	NA	GNPNAT1	PPIA
ST6GALNAC4	MED13L	ZMYM2	GHITM	FBRS
LAMB3	RPS20	PRNP	NA	DOK5
WDR5	MBTPS1	SEM1	ANKRD52	MELTF
TXN	LIPA	DCTN2	FRMD8	ESPL1
GOLGA4	CEP78	ZNF667-AS1	MYO1D	HHIP
GCN1	ZNF93	CAP1	FKBP15	TNPO1
SIX2	PRDX2	SLC25A3	SHANK2	INHBA
CAMK2N1	APCDD1	RHOD	WNT5A	PDPN
OPHN1	SH3BGRL2	MED17	TRIOBP	ISG15
SET	ZDHHC7	MAPK8IP2	WWC3	SALL2
PAQR4	MSL3	KCNN4	ASPHD1	NFX1
ABL1	LTBR	ABI3BP	RAB14	RBM18
KIAA1958	RPL18A	SF3B2	TPD52L1	DCAF12L1
WNK1	PTPRF	NEK6	SLC12A7	NRDC
PTPRK	SRGAP1	ARAP1	NRCAM	PRRC2C
UBAP1	ATP5A1	PLCB3	TULP3	SH3BP4
PFKM	TRIM38	MEGF9	BHLHE41	FBXL16
APLP2	RPL3	RAB22A	ARRDC1	SEC16A
TUBA4A	CORO1C	KPNA3	TMEM250	CDH5
KCNMA1	BRPF3	TMBIM6	CPM	KLHL24
ATP5G2	SH3BP4	DHRS3	TMEM245	LIF
TUBA1B	PHACTR2	SNRPC	C9orf16	CCAR2
TRIP6	PLPBP	SPRYD3	PSG4	DCAF16
DGKI	ADAM19	TGFBI	GSTO2	THUMPD1
C16orf62	RPS7	ABHD12	RRAD	CTNNAL1
SMG1	GFPT1	NFIB	NSD1	WDR37
TRIP12	WDR5	PLXNA4	PROSER1	MBNL3
B4GALT5	ANO6	WBP2	SRP54	CAP1
SEC24C	SIM2	RSL1D1	ARFGAP2	KLF3
MAGEH1	NRCAM	SNHG16	CDH13	SLITRK1
DLC1	CDH6	DIS3	ELOVL2	TOX4
ASTN1	CNR1	STT3A	C14orf2	CRTAC1
LAMA5	FBXW2	BAZ1B	RPS6KB2	SOAT1
CHRD	CNOT7	PNMA2	PDZRN4	FEZ1
CTSF	PICALM	LTBP2	NA	GNPNAT1
TXNDC11	UBE2L6	DKK1	NFATC4	ELOB
ERO1A	ARNT2	PAQR7	FAM107B	CLTC
EFNB1	DIRAS1	POM121	FGD5-AS1	LDHB
STS	ADM2	NA	GPRC5B	PHLDA2
IGF2BP2	BMP4	PSAP	TRAM2	DMKN
LOXL3	VOPP1	QARS	PLCD1	TACSTD2
NFASC	ZFAND3	EFNB2	KDM5A	SIGMAR1
COBLL1	AMFR	STRN4	KRT7	P3H1
RASAL2	COL5A3	UCA1	GAA	LRRFIP2
TMEM263	PCK2	PPARD	EEF1B2	ITPR2
ST6GALNAC6	ECE1	FBXO17	FZD8	EDEM3
TM9SF4	HSBP1	KIRREL	ARNT2	CSTB
CTSV	ARHGAP18	KLF13	CALR	A2M
S1PR3	HSP90AB1	NDUFS8	IFT46	KLF8
CLIC6	CARD6	GPI	ARFIP2	COPB1
PDGFC	TUBB6	GLIS2	UNC93B1	CARNMT1
MPG	ATP13A3	STIP1	AFAP1	SH3BP5
LUM	CXCL5	PLXDC2	CUL7	PKM
PDIA3	CSNK1A1	WNT5A	AOX1	MYBL2
PTPA	PDE4DIP	DPF2	TGFB1	MPP4
IFIT5	DICER1	STS	SEMA3C	PLAC8
BCL3	PMPCA	PDIA3	NCF2	IQCE
PTPRO	KDM5C	SEC13	SLC25A5	PDXK
DNAJA1	SEC61A1	VAT1	MEN1	ABCC4
ZIC2	NOP58	TMPO-AS1	SLC39A7	RAB7A
TMEM200C	WNT2B	CREBZF	MAPK8IP1	KDSR
DOCK4	RPS25	TMEM214	FRMD5	PKD2
GLE1	NMT2	CSNK2A1	KIF2C	PTPRJ
DICER1	ACTN1	GLUL	CPNE1	RNASEH2B
HSD3B7	FAM46B	MDN1	FERMT2	HOXC10
ANKRD11	NA	MAML2	MORF4L2	RDH11
DNAJA2	RPL37A	NDUFV1	MRPL23	EIF4EBP2
ZNF22	MFAP2	GALNT7	PADI2	KIF20A
CIZ1	GIT1	MR1	SFXN1	ZNF518B
WDR35	ZNF395	PPFIA1	GAB2	GTF3C4
TMEM214	RPL36	ANOS1	CPEB4	PRTFDC1
ARSJ	SLC6A9	REEP3	EMP2	KCNK2
NBPF1	ADAR	IFIT2	UBN1	NEK6
RAB1A	ATXN2L	ARHGEF7	CREG1	GRPEL1
ATXN7L3B	CDA	SLC16A3	NALCN	ZFP37
EEF2	SGK1	ITPRIP	INHBA	VIPR1
AARS	SKIV2L2	SLC4A7	SGPL1	RPA2
KCNIP3	DBN1	DKK3	ZNF618	TRAPPC6B
SLC11A2	RPL24	HSP90AB1	UBXN1	REEP2
FCGRT	MAP3K14	ANKRD28	ZIC2	PLOD1
NA	PHF19	MED14	SMYD2	UBE3C
SLC2A3	CAP1	SLFN5	RPL6	RABEP2
ERMP1	TFCP2L1	PAFAH1B2	HECTD1	EGFR
FURIN	RIPK1	ZDHHC5	PPP2R5C	RHOC
TNFAIP8L1	ITFG1	FADS2	MAN1B1	C15orf39
PALLD	CPNE2	ARHGEF6	GOLT1B	ANO6
ITGA9	ACTN4	GSTO1	ZBTB7A	RBPJ
IQGAP1	GALNT7	RNF6	UCK1	CREB5
DHCR24	MALL	RAP1B	NIN	RPL22
ADRA1B	SAMHD1	LINC01296	EFEMP1	BRD3
LIPA	NOMO1	CDCP1	MALL	ZNF521
ZNF433	DDX46	PLD5	GTF2A1	DAZAP2
SKI	DDX58	SLC23A2	EPSTI1	HSP90AA1
ANXA3	MCM6	ZC3H13	KALRN	DNM2
LTBP1	XRCC5	SYT7	CRYBG1	MXRA7
MTPN	VCP	CRIP2	QSOX2	SPHK1
RECQL	ANXA6	RETSAT	CRAT	CCNA1
PLXNB1	MSMO1	CPD	PCDH1	SYPL1
FBXL19	RPL32	SLC25A40	UACA	SEC23IP
TNFRSF12A	TK2	DCTD	MAZ	PLPP3
UTP4	PSKH1	CHST11	DGKZ	TAF5L
IST1	IL6ST	SLCO2A1	SYT11	KDELC2
ZCCHC14	ABHD17C	AKAP9	SRCAP	COL6A3
DCAF12	NAPA	COPG1	PSD4	FRMD3
SASH1	TMEM63A	MAZ	FOXE1	IKBIP
NUAK1	SMARCD1	ADAM19	DDB2	LIMK1
PAX8	NPC1	NA	SPG20	RPS7
SLC35F1	PEBP1	RETREG2	DNAJC15	STT3A
CBFB	NA	MKI67	SERPING1	GPI
CYLD	GATAD2A	NT5C2	PROCR	UHMK1
PBX1	DOK4	DBF4	HEBP1	ANKIB1
SNAI2	DBNL	ARL8B	IFI44	PPME1
CTNNB1	PTP4A1	ZBTB44	RCOR1	NOP14-AS1
NF2	NABP1	NUMA1	LSS	ZHX3
KAZN	FAM214B	WASF3	GBE1	TBL1X
ZNF703	GRK6	SUPT4H1	DGKH	C1orf226
INF2	VARS	FOXE1	ADAMTSL5	STEAP4
NCKAP1	CYFIP2	RNF213	CA8	TBC1D8
DNAJC10	NOP53	PTGR1	C1orf198	EMILIN3
LYN	CADM3	ENTPD6	PHLDA1	APOBEC3B
ADARB1	CSNK2A2	ACTR1A	FGF12	UBXN1
MPP5	GSR	SPTBN2	ALG8	TGFBR3
TRANK1	NHP2	SLC25A13	RAI2	MCFD2
MBNL1	RPL27A	DDIAS	SLC25A13	SH3BGRL3
ELOVL2	CYP2U1	DGKH	FIBCD1	TNS3
DSG2	HSDL2	NCK2	PRKAG2	COL4A2
THSD4	ENG	ATP6V1F	LRRC61	KCNJ15
IL24	FAM53C	ADD1	ADIPOR2	CDC42
SIGLEC15	MORC2	PADI2	SLC12A8	MAOA
FGFBP1	NA	APOL1	CACNB3	CPEB2
PDLIM4	UTRN	PDCD1LG2	SNED1	GPC6
QPCT	PML	TPRG1L	FBXO32	KRT8
FZD7	AHCY	VAMP3	DDX58	PBK
SMO	ADGRF1	NUP58	PAPPA	SLC2A13
NEO1	KHDRBS3	NA	ASB5	PER3
NA	AHNAK2	TM9SF2	SAMD9L	RANBP6
CLEC11A	KDELC2	ARHGAP35	PKN3	DYNLRB1
SAA1	STK38	TMEM106C	CLTC	CTGF
PRKCD	BHLHE40	LINC01224	DRAP1	DUSP3
MYL6	MSLN	PDGFB	LINC02154	MFHAS1
TMEM205	MXRA7	CMPK2	CLDN11	SHC3
RPL6	SLC7A11	NSD1	AP2M1	THBS1
PITPNM1	TTC1	BCAP29	UBQLN1	UNC13B
PDE3B	OS9	AMFR	NA	UBE2N
LRFN4	HAUS6	PTK2B	TRIM25	XYLT2
PRKAR2A	HDAC3	SLC12A4	TTN-AS1	SETD7
IFITM3	SPC24	AEBP1	MAP3K11	TRIB2
PDE4D	RETSAT	MYH9	PKD2	S100A10
JPT2	EIF2AK2	NFATC4	DNAJC6	OAS3
ELF4	GALNT2	NCAPD3	HMGN4	ANPEP
NA	NTN4	MEGF10	DCTD	POU3F3
HAS3	CAPRIN2	NA	CNTNAP3	TADA3
RPS6KA2	TMEM63B	EFNB1	DENND1A	DDX60L
TMCC3	MYD88	AKT2	IGF2BP2	FAM26E
IFITM1	GCNT2	HSP90B1	HSPA9	CHD8
CGNL1	RPL30	NCAPG2	CXCL1	SNX19
KLHDC8B	RHOC	CCNA1	PPP1CA	IFI44
DEF8	SALL2	ATP6V1C1	PDCD1LG2	PPP6C
PICALM	PPP2CA	CTBP1	ACTB	ST6GAL1
PGR	MRPS27	JCHAIN	TINAGL1	ARSA
CLCN3	MCM2	KDELR3	ARCN1	NFRKB
TMEM47	GTF3C4	RAB1B	ADAMTS2	RPL21
PITPNM3	PCLO	PRC1	ATP1B1	FAM107B
PTPRR	ADGRG6	EVC2	AK4	ARMC5
MTA2	TLDC1	NBPF1	ISG15	GBP4
NA	TP53	UBALD2	MYL9	UBP1
STT3B	TGM2	CPT1A	PTPA	DDX24
PACSIN3	DMKN	RPL3	NPR1	ARHGAP17
FBXL5	EIF1AX	MAVS	CDIP1	TRRAP
VPS4A	PPM1F	HIF3A	COL6A2	SELENON
PLAUR	CCAR2	PAFAH1B1	FNDC3B	DDB1
ARHGAP26	GLI3	MTSS1	FBXO9	TYMP
ABHD2	WT1	PIP5K1C	MARVELD1	NAV2
RHOF	MGAT5B	SHROOM2	C6orf62	LIMS2
RAC3	SYAP1	NA	FAM120AOS	SHANK1
CBX5	SPHK1	MARK2	WNT5B	POLDIP3
RPS29	TUBA1A	ELL2	NEXN	EXOSC2
NIPSNAP2	CMTM3	NCAM2	ACSL5	PYGB
SEC13	9-Sep	MT1E	ST6GALNAC6	SYNJ2BP
FHOD1	FBXO25	RASA3	CD151	RAC2
LINC01551	MKL2	TRIM28	COL4A3	ZDHHC1
LASP1	EXOSC9	TAF1D	EPB41L4A	PHYHIPL
OSGIN2	AGAP1	ZNF146	ZNFX1	SPTLC1
TMEM120B	TSPYL5	PKM	AJUBA	GAPDH
HIPK3	TMEM104	LRRC59	B4GALT1	TCOF1
TSPAN9	TUBA4A	DTNA	SYT1	KIAA0513
ARAP2	SHANK3	SACS	CDC27	PLS3
FKBP9	SUN1	SH2D5	ATL3	TGM2
ADGRA3	INTS10	NDST1	SMARCD1	PPP1R26
TBC1D14	RB1CC1	HERPUD1	NRXN3	PINK1
MPHOSPH6	ZNF542P	UBE2J1	KCNMA1	SCD5
ADCY7	C12orf75	MATN2	RGCC	APLP1
TPM4	RRM2	LRP5	LAMA5	ABCF2
GJB2	NKTR	ATP6V1E1	IL7R	TAGLN
KIAA0556	RPLP2	PSD3	MRPL14	GLT8D1
WFS1	MYADM	UBN1	HERC2P3	DPYSL4
GJB6	VEGFC	PPP1R14B	TPP1	AP1S1
SLPI	PTHLH	TMEM109	RIPOR1	PTGES2
NELFB	IKBIP	KIF23	PTDSS2	MGAT4A
VPS26B	GOLGA7	AP3M1	STMN1	SMAGP
EMC9	KCTD16	PRDX5	CORO1B	TMEM123
PLAA	NCLN	SALL2	NHS	SIM2
PDZD2	RAD21	PCDH9	CAV1	CFH
SORL1	CRAT	TNS1	BNIP3L	PCDH19
DYNC1LI2	TAGLN2	CA2	YBX3	DEK
PPM1E	NETO2	SSH3	EFHD1	HSPG2
FAM98A	RAB11FIP1	HSPH1	SUPT20H	ZDHHC15
NUP205	GGT5	C3orf70	EDIL3	FAM169A
TONSL	ASNS	GPR85	TFRC	KIAA1614
NEDD9	PPIA	GRN	PMAIP1	RPS3
ARF3	YARS	PACS1	CDC42	AP3D1
GXYLT1	KIF2A	APMAP	PLA2R1	STX2
TMEM268	MFSD1	SPN	EIF1AX	RPL32
WLS	SLC25A37	ALDH3B1	DPM2	CD151
ALAD	G3BP1	KCTD10	SNHG7	MAPK8IP3
CTSD	CYB5R3	CLDN12	DMD	FOXL2
B4GALT6	NEURL1B	NA	SLC36A4	STX3
UNC5C	YTHDC2	PTPRE	PLCB1	KIRREL3
NECTIN3	SPDL1	UHMK1	LRRC8B	UBAC1
MAPK3	EPHB4	RAB6A	PBX3	CEP295
ERFE	COMT	PDS5A	FBXO33	ALDH3A2
FZD3	RAB7A	RCCD1	CNN3	ZNF395
COPS7A	NLN	HLA-C	STAT6	COL18A1
ALG1	INF2	UTP4	SNTB1	FBN2
INSR	NQO1	LPXN	NRP2	CHD4
HIF1AN	MOGS	JPT2	FRMPD3	NCAM2
TAF7	EEF1A1	SIGMAR1	ACO1	SUB1
SF3B3	RPL6	PVR	SSPN	DBI
SRCAP	NA	RNF26	PTPN11	GOT1
ADAMTS15	CPPED1	ITGA9	PRPF4	DDX31
CENPT	VIM	SLC1A4	DLST	SETD1A
CHST14	HSD17B4	CLDN1	SLC7A8	TMPPE
SMOX	TRA2B	EMC10	POMT1	PTPN21
VWF	PLBD2	PSTPIP2	LDHA	TGFB1I1
CHST11	RPL15	VPS36	TOX4	MOB1A
CDH11	LRCH4	GRK3	RIPK4	CPEB4
MRPL28	NA	KMT2E	PTTG1	TOP2A
RAB23	PBX3	RAD23B	EMC1	SEC14L1
C6orf62	SLC4A11	MTMR6	DNAAF5	GANAB
KPNB1	LPCAT2	MAP2K1	ANO6	STEAP2
FBXO28	USP10	GPAM	POLA2	SCAF11
MDK	MCAM	TMED10	IVL	CERS5
HSP90B1	PXN	SERPINB2	MLF2	SLIT3
CNTNAP1	IGSF3	PAPSS2	TTLL12	PLEKHG1
ABCC1	TRPM4	ERCC1	SH3GLB2	AGTPBP1
COQ8A	TMED4	RAI2	TFCP2L1	DNAJC14
NA	NEK1	LGALS9	LPP	STX1A
SORBS1	TMED2	KCNK1	LGR4	UBE2I
LRRN4CL	NA	KCTD20	S100A5	ZNHIT1
KLF6	ZNF880	ATMIN	SLC2A10	MAPKAPK5
DZIP1	GPAT4	FBXL3	ZNF516	ARCN1
PHPT1	HIVEP2	C5orf42	PTPRJ	TNRC18
FBXW2	NDRG2	CACNB4	NUS1	GPR21
COX7C	GLT8D2	GNAL	AACS	RPL3
TTC3	ATP6V0D1	SAMD12	LOC339803	MANEAL
PDIA6	BTN3A2	ADM	TENM4	PACS1
BCYRN1	CCDC8	WSCD1	PSMB5	GRB2
CD2BP2	SHMT2	HNRNPUL1	6-Sep	UTP20
DHX38	PLEKHA4	SLC6A8	SNX30	CD9
EVPL	BRD3	STOML2	RXRA	TMEM50A
HMGN2	THSD4	RHPN2	LY6E	TSKU
RCN1	POLE3	ERCC2	ME1	BRCA2
LMAN1	ARHGDIB	CXCL5	SCARA3	CDCA2
LRP1	IFIT2	SLC29A1	MSN	VCL
WDR62	RNF40	ELOVL5	ZNF542P	PTPN9
SYNPO	TNRC18	ZNF662	OASL	PFN1
TRAP1	FIBCD1	FGD4	RIN2	GALNT2
CNNM1	TGFB1I1	AARS	DNAJA1	RSRC2
FANCG	UBE2H	MTCH1	SEC14L1	EHMT1
VPS35	VPS13A	RAD50	HMGB3	SUN3
VPS41	CMTR1	MYO5A	PHF21A	NEK2
ADAMTS3	CPEB2	TAGLN2	SCNN1A	TBC1D9
ANAPC5	ATP6V0A4	CRNKL1	ARPC4	TAOK1
COL11A1	FOSL1	RPS6KA2	SF1	AACS
ARHGAP1	JMY	ENDOD1	MED17	PDAP1
RORA	GALNT6	EDN1	LHFP	BHLHE41
CLIP1	SACS	ELOVL2	TXN	LINC00998
NAV1	POLH	FXYD5	RAI14	IPO7
SNX30	CHST14	NA	ODF2	SAC3D1
UCK1	HMGN2	ST3GAL4	CAD	RANGAP1
TRIM2	ANXA2	TP53	SV2A	MBNL2
TMSB4X	VPS4A	ARPP19	CFH	TNIP1
LRP3	DNAJB14	CD274	GNAL	C11orf68
DDX60	KCNB1	PSD4	NAA35	CEP55
LSAMP	ATF3	MMP16	SIPA1L3	RPS4X
STARD7	LY6E	ZNF496	DCUN1D5	CPE
STUB1	C4orf46	PRKAG2	SORCS2	ERRFI1
ZNF296	GPR1	SCARB1	NACC2	ALMS1
WFDC2	GLMP	GIPC2	TRIM38	IL17RE
CXCL1	GSTCD	RAPH1	URM1	TAPBP
GMPR	MT1E	TECPR1	PHF2	ZFPM2
COCH	UBXN1	NAT14	EHD4	PLXNA2
DENND3	KAT6A	COL1A2	PLAU	MAPKAPK2
SFRP2	HMGCS1	UPF3A	DDB1
ZNF629	S100A11	CLDN11	DACT2
DYNLL2	PTPRJ	ZCRB1	SERINC2
NA	ANO1	IQGAP3	PROSER2
GSTM4	LRRN4	BAP1	EZR
GPNMB	SYNC	UBE2L3	MAGI2-AS3
PIM1	APOBEC3B	SHANK2	HLTF
HIVEP1	POLD2	IPO9	AHNAK2
PTPRU	NA	EFEMP1	DLG4
TACC2	SORCS2	OCIAD2	STOML2
FRMPD4	DCTN5	ERGIC1	SIPA1
FRY	RBMS2	ITGA11	TLR4
CXCR4	MAN2A1	NA	ETNK1
P2RY2	LMAN2	IFITM2	NA
NA	CAMK4	TMEM168	HSDL2
MAGED2	TSC22D3	H2AFY2	NUP210
CDC25B	NTN1	GLE1	EIF4G3
TMED9	IFITM3	PRR14	NT5C2
RASSF8	HNRNPA0	ZNF469	PPP2R5D
ADAMTSL3	ANLN	FRAS1	ARHGAP5
TMED10	EMILIN3	SND1	FAM83H
MAGED1	EIF5A2	JRKL	HRAS
CAVIN1	MTUS1	CENPB	HMGCR
TFAP2A	COL6A3	6-Sep	GMFB
TAOK3	SMOX	LINC00641	PJA2
MYO5A	MYO10	RALY	MTCH1
RBFOX3	PLIN2	KIAA1522	HTR1F
TLX3	TFPI	LOC730101	HERC5
MYRF	SARAF	FPR1	GBF1
WDR59	RREB1	TMED2	SUPT16H
TUBB	PLXNA1	CSTB	ITGBL1
CUEDC1	GDF6	HSDL2	TP53
LINC01963	EPAS1	PPP6R3	XPOT
MECOM	TNFRSF1A	HERC2P3	AP5B1
FAM69A	RTN3	IARS	NA
MTO1	WFS1	NCR3LG1	ANO10
PARN	KIF15	SSR1	GRK3
PPIB	VSIR	BNC2	PRKX
COLGALT1	ATP8B1	GPRC5C	COPZ1
ADGRG2	GGCX	CSNK2A2	SDC3
IFNGR2	TNFRSF10B	OSBPL1A	KLF5
RGCC	GTF3C5	THSD4	ZNF358
LPAR1	ANKIB1	TMEM135	ADAMTS1
ARHGAP31	COL4A2	ZNHIT1	NUCB2
SRSF9	FLOT1	DPYSL3	ATP6V1G1
MEG3	GPR153	SLC17A9	PNN
TOR4A	RACGAP1	NUDT15	FHL2
SMIM14	HGSNAT	FGF2	CLCN7
UBXN2B	ELFN1	NA	USP25
RPLP1	MFSD12	PHKA1	CALU
APOBEC3C	C6orf89	CCL28	EMC10
TENM2	CTSA	PPIB	ERAP2
TAPT1	JPT2	RPS2	RNF43
SPCS3	KIF2C	RBM26	MVD
EDF1	TMEM106B	SLC12A8	ABHD4
GAREM2	PPP4C	AGTPBP1	THSD4
ADGRL3	LDLR	DCAF6	SLC31A1
GRID1	RBM22	NECTIN3	TSN
ADAM15	SLC20A1	RBPMS	C14orf37
SNED1	GALNT5	FHL3	BCAS2
CLSTN1	DRAM1	GPR153	GNAZ
PIK3R3	VKORC1L1	L1CAM	SLC39A9
UNC5B	COPS3	CLPB	TRIM5
AIFM2	GFPT2	LRRFIP2	MBNL1
CYB5B	ADGRL4	LAMTOR1	AKAP9
NRSN2	SLC25A46	TMEM126B	JKAMP
PKD1	UBXN2B	ALDH1B1	TAF1D
OSBPL8	NUSAP1	TCF25	HHIP
RFLNA	TXLNG	LMTK2	AP3D1
PHACTR1	NUAK2	TAB3	RTCB
BZW2	GALC	ARAP2	PON2
SH3PXD2A	DOCK4	PROS1	WDR5
DDX19A	GNB2	CHPF2	ITM2B
EDEM1	ZBTB47	MYADM	SPTSSA
NCOR2	FAM124A	PPP2R5D	PXN
TKT	PARP10	PARP10	DIXDC1
DLG3	COL8A1	EXOSC8	CAMSAP1
CTTNBP2	PRKAG2	SPAG5	PHLDB1
RAC1	CANX	ZBED6CL	ARHGEF7
SLC25A3	YIPF3	PDS5B	C14orf132
HSPA8	MAVS	NTNG1	HDAC7
RGS9	MCU	JADE2	SF3B2
CPED1	FAM169A	ATP5A1	SLAMF8
SNTB2	PAPSS1	TENM3	SNRNP200
PPM1H	ADRA1B	BMPR1B	DUSP10
LNPEP	TCF25	RPS3	ZBTB38
RSPRY1	RRBP1	CDKN2A	POLE
SYT11	LRRC7	DAPK3	ANTXR1
CALB2	CRMP1	TPRA1	PIR
APBB1	SNHG3	PLVAP	PIANP
GLTP	HSPA5	N4BP2	COX7C
B4GALT1	PTPN11	TMX4	ABCF1
NEDD4	KLC3	STAC	PDE1A
RPL13A	CLINT1	BUB3	CCNK
DDX18	ENPP4	ASL	C11orf68
SLC22A4	ZNF512B	TRIM44	VPS51
DCLK1	KIAA1191	BIRC2	RPL21
TNFRSF9	SLC9A3R2	SOX9	PHGDH
NCSTN	SLC4A7	ANKRD18B	CENPV
GIT2	DNAJC6	TBX3	ADCY6
DCHS1	B4GALT1	INHBA	XPC
LHFPL2	C1QL1	PRMT3	SQLE
ACAT2	NDUFC2	HMGA1	SLC2A6
NA	MOK	OS9	JCHAIN
SMC1B	CFLAR	IL32	SH2D5
GNS	MANEAL	RAI14	CHPF
SEC62	TCN2	UBE2Z	ZDHHC12
PODXL	CENPT	TMEM2	SAR1B
HOXD8	ODF2	PLEK2	ACKR3
FBXO6	COPZ1	TES	SUSD1
DOCK11	ATF5	VGLL4	MRPS35
MSRB3	NA	CNN2	EYA1
MEIOB	RPL9	SERF2	LBH
GREM1	SLC38A10	HSD17B2	P4HA2
MGAT2	TBC1D8B	FZD8	CDH4
FLYWCH1	DDX21	GTF2F2	APBA2
ATP6V1G1	PPP2R2A	PIK3R3	NTN4
NA	FEZ1	TMEM126A	DBF4
DDAH2	NPM1	ERC1	CNIH1
TOMM7	SHROOM3	SF1	TRIM6
GSN	TMEM154	CTNND1	PTPRD
LINC00094	NTMT1	WIPI1	SIPA1L1
IDE	CRYAB	LRP10	SLC3A2
RPN2	GULP1	CCSER2	FIBP
DDOST	PSD3	SLC11A2	PCDH19
ITM2C	PLA2G12A	ABCC4	SLIT3
VMA21	NIPBL	TBX15	GDAP1
AMPH	LARP1	UBAC2	MID1
TUBB6	EIF5	LAMA5	PPP3CA
CEND1	EPHB1	UBE2C	MFAP5
TMED2	GPRC5A	ZHX3	ST6GALNAC4
RAB14	RPS2	CYB561A3	NCOR2
TMX4	SLITRK1	EI24	ANKIB1
DOK4	ENTPD7	TNFRSF11B	CCDC85B
TMEM30A	DKK3	SDR42E1	TMEM25
EXD2	ELP3	SAR1B	FUBP3
ADGRL1	EXOSC2	ZFP91	IFIT1
SLC39A7	GRPEL2	STXBP2	AMOT
CCNG1	RRAGC	FBL	WDR54
PORCN	TRIB3	PSME4	USP5
HSDL1	PLAG1	HADH	TBC1D13
RIBC2	ZNF681	SLC8B1	TMEM30A
IGF2BP3	DHRS2	MTHFD1L	G0S2
GPX4	BICC1	MTMR1	CD44
NA	TLL1	ODC1	KANK2
SLC38A2	CDC25C	RPL12	SBDS
GUF1	HSD17B12	VPS50	NEMF
WIPI1	GPR68	BZW1	SCFD1
PLLP	SSC4D	NDFIP2	SCARF2
SOX13	MIR100HG	SNX1	RTKN
TMEM158	ALDH7A1	TBC1D16	KCNIP1
LRPPRC	TUSC3	LYPD1	CDH2
LGMN	FBRS	PAX6	PRMT5
AKAP13	CADM1	EEF1B2	RIMS2
ROCK2	DKC1	CEP164	CRYAB
FAM3C	THY1	IFI35	MAP3K9
PM20D2	ATP6V1B2	RPL23	HSPH1
AFF3	CCL2	RHEB	EPHB1
RPL9	SLC2A13	RHBDD2	RPL39L
PRR13	GDNF	IGF2BP2	CAPN5
EPHX1	VEZT	C11orf68	MAP1B
PABPC1	CACNA2D1	SLC39A7	STX2
MAVS	TADA2B	AURKA	TBC1D4
MAMDC2	KIF13A	MYRF	EPRS
OGFRL1	KIF3C	NEDD4L	WT1-AS
HSP90AB1	WIPF1	CEP57	GINS1
RXRA	MMP24	B4GALT5	LRRC8A
NRP2	ETV1	PRKCA	TMEM189
REC8	DANCR	CRACR2A	SEC24C
APEX1	HTR1F	ATP6V0E1	ZER1
TMEM8A	CBFB	FOXQ1	DUSP16
FCMR	ATF7IP	RNF167	AGPAT2
SSNA1	QPCT	TSPAN5	MTHFD1
ARF4	TEF	CTNNA1	TNK1
SBF1	KDM3B	TMEM51	UHRF2
RASIP1	ZIK1	HM13	NFE2L2
RAB2A	YBX1	MYL6	SCN5A
DTNA	ZSWIM8	NPFFR2	RPS29
MAGI2-AS3	SLC35B2	NA	NA
FAM168B	MEPCE	OTUD4	PRRC1
EPHB2	SDC4	STK10	ZMYM2
GUSB	TINAGL1	MLST8	MICU2
EAPP	DHX38	KRT81	GFRA1
CASC4	PCGF3	TDRP	HIGD1A
TFG	NA	ABL1	SAA1
TLE4	AP5Z1	SMARCA5	GTF3C5
RPS6	MYO6	IFIT5	ATIC
TJP1	PLAA	TMEM246	MFAP2
LGALS1	PCDHGA4	GSK3B	FASN
SUN2	EIF4G2	PLCB4	PRR14
GOLIM4	OPHN1	GALC	PIEZO1
PARP2	FBXL18	PAX8	RBPMS
LOC729970	SPTBN1	C5AR1	TRNP1
THEMIS2	GFOD1	EEF2	GPATCH2L
SEMA3E	TMEM123	TMEM200A	CHID1
JCHAIN	TSPAN9	C11orf57	SLC4A3
FAM192A	AIMP1	ASCC3	PHLPP1
ATRX	FAM129A	SPINT2	TGOLN2
PCSK9	MN1	CCNB2	TMSB4X
B3GALNT1	SNX30	LRIG1	G3BP1
FRMD5	ARHGAP29	PCID2	DPF2
ERG	IGFBP3	UPP1	CA2
CARD11	NUTF2	TUBB6	CCT3
PARP12	SHANK1	LDLRAD3	EMILIN2
PDS5A	DHFR	OST4	CTNNAL1
ARHGAP5	ZWINT	AP1G2	SMARCD2
MAZ	CLIC6	VTI1B	RSAD2
MAP3K9	MLEC	PHLDB1	TAF7
FAT2	RGS7	LFNG	RALGDS
PRKAA1	IRS2	MUC1	CTSL
HERC4	PIEZO2	MORF4L2	NA
RASA2	SLC8A1	DSP	SLC8A1
TSC2	VPS9D1	LNX2	ATM
VAV1	JMJD8	SLFN11	RASGRF2
SYNC	ASTN1	HNRNPUL2	SART1
EPS8L2	FOXK1	SNX19	PTHLH
SLAMF8	ARPC1B	DPP8	GPX3
CAMK4	COTL1	LETM1	SBF2
PTPN3	PTX3	TM9SF3	BRD3
RPL37A	SDCBP	EIF4B	PPP1R3C
EDIL3	CPED1	SEL1L	PDIA4
UHRF2	SMO	SNHG1	TMEM156
SEC24A	GJB6	PTPRM	PGM3
PLEK2	PLK2	MUC16	BIRC2
LOC339803	PGM2L1	KLHDC3	CCSER2
GSK3B	SMAD5	STMN1	RAB30
COPB2	SRPX	HAS3	ILK
OSTC	FUCA2	FAM120A	CDK9
EIF2AK2	BIRC3	SKI	DCTN1
DENND1A	HINT1	KIF2C	CARS2
TSPO	SMC5	SEC11A	VPS36
FAM111B	ZFYVE26	PEX1	RFC3
STARD13	CDC42EP3	RNASEH2B	CHD8
GNE	RRM1	MBNL1	SLC35F2
NOMO2	RAB33B	LIF	PPFIA1
ATL1	TMEM50A	MRFAP1	TPCN2
RB1CC1	SESTD1	TPP1	TMOD2
PLXDC2	PDGFC	NLRP10	SRGAP1
UBALD2	CDKN3	WDFY1	SEM1
RNF40	DHX29	STK32B	SLC2A1
CHDH	ZNF607	SAMD4B	AMD1
NACA	KATNAL1	MBNL2	RNF213
TRAPPC10	LAMA1	INPP5F	EED
UAP1	TMEM248	RALA	RASSF8
SNN	OGFRL1	IVNS1ABP	POFUT2
PDK2	ZNF347	TRPM4	PSMD5
TRIM25	GM2A	IKBIP	TUBGCP3
PCNX4	RSPRY1	DNAJA3	STX3
XIST	CTSC	JPH1	AKIP1
DNM1	TERF2IP	PPP2R1B	LCP1
CEBPD	PROSER2	TMEM63B	CDK14
GPR156	BAG6	SKA3	ZC3H13
SLC38A7	C20orf194	CSRP1	GNA11
HMGN3	NECTIN3	USP11	PSMC3
VSTM2L	CD34	P4HB	PDGFB
NAE1	UCHL1	FKBP4	FKBP3
TBC1D24	CENPV	FAM208A	STAM2
WDR1	PRPF8	ADAMTSL5	PLOD1
EPB41L4B	SLC22A4	SLC24A3	MBD3
BZW1	KIF26B	TWIST1	GPRC5C
PPP2CB	REPS2	TMEM25	GLRX
PLA2R1	COPZ2	UBE2G1	POLG
SNAPC3	CAV1	KMT5B	ADAMTS3
MCM5	TMEM56	OPA3	PAK1IP1
RPL4	FAM26E	NPEPPS	CMPK2
PLBD2	UBE2J1	ABCE1	PIEZO2
VEGFC	ARHGAP1	DLGAP4	FOXP2
GATA2	CHD1	ARF5	COL5A2
PLAT	G6PD	GBP1	MRE11
PGM5	REEP3	AJUBA	ETV4
ARL6IP1	IMMT	RBPJ	DPP4
KIRREL	FAM84B	CAPN5	CHRDL1
MON1B	TULP3	DAZAP2	FAM234B
EEF1A1	MAZ	UFM1	BAG1
SPTSSA	PGM1	CANT1	FAM168A
MGRN1	CLMN	TMEM263	FGF1
DAPK1	CYTB	DSC2	SNHG1
C12orf49	NCAPD3	POLD3	MITF
GBP5	RBPMS2	NEGR1	ADGRF1
KHK	COL4A3	1-Mar	HYI
SAMD9	NA	MAPK6	PPP1R26
COPG1	NR1D2	TUFT1	PHLDB2
ADCY6	PER1	KIF4A	COPA
WNK2	PAICS	DUSP3	LAMTOR1
SPTBN1	SP100	CMBL	RASAL2
CC2D2A	TMEM87B	USP31	ADGRL4
SEPHS2	CRISPLD2	HACD3	EML3
MTMR12	NGEF	PLOD2	LINC01224
PDPK1	VAT1	NA	NTNG1
LPGAT1	ST6GAL1	CD320	XPO4
PCDH1	GYPC	SLC35G2	FHL3
NTM	STXBP1	FKBP11	RPL15
P4HA2	GUF1	CLIP2	PSMC2
NOL4L	IST1	SLC25A15	LINC00941
UHRF1BP1	PIP5K1C	CHKA	NPTX1
DHRS2	FHL2	CNOT1	PCLO
SETD5	TMEM263	EGR1	FST
LIMD2	PKM	PRSS23	RDH11
PTGR1	NA	TERT	BTF3
ARL1	FANCG	FSTL1	PLLP
HIPK2	DHX58	TTC28	PITPNM1
SH3PXD2B	MBD1	CFL1	CDKN1B
G3BP1	FSD1	PAK1	NDUFS8
SPG7	SNRPC	LRRC61	TMEM8B
SGPP2	PSMA7	UBE2M	PC
CLSPN	PRNP	FBLN5	CDH11
CAPG	NUP88	RAB36	SLC35F1
TPK1	ITGA9	DUSP4	RC3H1
EFCAB14	ERI1	MTURN	SNW1
GRK3	TDRP	TPP2	NSFL1C
NOTCH1	NCAPH	MAPKAPK2	ADGRB2
RNPS1	NPR1	EPHA3	TMEM139
BACE1	BRD7	RPL21	UBR3
GORASP2	SAP30L	UBE2K	NA
GALNT7	CHFR	LOXL3	NSUN5
CIAPIN1	TPP1	UBA52	SLC1A5
SGMS1	BCAR1	CACNA2D1	SMPD1
KCNK6	ATL3	SNAI2	FUOM
NFATC4	1-Mar	MVD	LRP1
VARS2	FAM69A	NSMF	DLGAP5
EIF2S3	SGSH	BCAR1	AASDHPPT
VPS9D1-AS1	LONP2	NUCB1	EMX2
VOPP1	SEPHS2	SUN2	PPM1A
SERPINA1	CCNF	PIMREG	SIGIRR
LRRC58	NTM	USP38	DHRS3
NA	TNS1	RAB11A	GREM1
INPP5E	EIF4A2	RGS4	TSC1
KCNN4	KARS	MARCKSL1	PHF19
DPH7	GATA3	TNK1	CD164
CCDC86	REEP2	PTPRK	SLC2A4RG
EIF2B1	LMAN1	LHFP	STYXL1
RPL14	TNFRSF10D	FEN1	PATL1
SHISA2	SH3D19	RBBP9	GSDMD
ZNHIT6	ACOT9	SPATS2L	BUB1
FN3K	NUP214	PPM1F	RNASEH2B
POLR2C	YWHAG	MYL12B	PXYLP1
KIF2C	TFAM	STEAP4	GPD2
ARHGEF37	TMEM164	CAPNS1	ZFYVE26
PTTG1IP	SETX	IL6	SAPCD2
FAM200B	WWC1	GPX8	DVL3
PCSK5	THUMPD1	PRKD2	PSPC1
NCKAP5L	DHX9	NT5DC3	DERA
NKTR	STC2	PRSS12	JUND
BCR	C6orf120	RHOQ	LEPROT
SSBP3	RTCA	APRT	CD9
PMM2	ZNF646	BUD31	GIPC2
SMURF2	UQCRC1	DIXDC1	GNAQ
STX1B	ADARB1	FAM111A	PTX3
ABCA7	BTN3A3	CHORDC1	CTSD
SCNN1A	IGFBP7	CIB1	FEN1
PCBP2	RPS5	SOGA1	BOK
GAB2	STEAP4	ULK1	ADTRP
SDR39U1	INTS12	MRE11	CCDC190
LRRFIP1	ARL6IP5	ECHS1	AGL
NA	NUP160	SCYL1	PPP2R2C
RRM1	SLC38A1	FADD	RSF1
SLAIN1	IRAK1	SLC9A7	CIC
CRMP1	NKX3-1	INSR	NA
EMP2	FZD3	CLEC16A	FN1
ZNF253	H3F3B	USP13	FOXJ2
HUNK	PLEKHA2	ARFGEF3	XRCC6
PSMB5	EEF2	MIPEP	BCAM
SSTR1	ADCY7	ZNF354C	ATP9A
SUSD6	DEF8	DHX15	MED23
GARS	ARHGAP24	RAP1GDS1	CDYL
CAMK1	NEO1	CDC42BPB	IKZF2
OGDHL	MRPS22	NNT	SLC1A4
DDR2	GBP5	CARD6	GADD45A
CD109	CARS	TRAP1	TNC
PKN1	HS3ST3B1	MSANTD4	FBXL3
KCTD16	CCT2	ZMIZ1	C3orf70
TOB2	NACAD	AK5	MAP4K2
KCNIP1	GNAZ	C11orf24	GJB3
FADS3	DDB1	SLC35E3	LTBP3
NA	SERPINA1	EXPH5	CNDP2
AKAP12	HIVEP1	MAK16	TJP1
SPRYD3	ADIPOR1	POSTN	TRIM55
DLGAP4	GRHPR	FAM213A	LHX9
CSF2	ADAM15	ACTG1	BICD2
UBE2K	HLTF	SH3BP2	MOB1A
PRPF4	ATF6B	RCAN3	DCAF5
FMNL1	PTN	RAB11FIP5	CLIP3
CA8	SRSF2	BCLAF1	WDHD1
VAMP3	DIAPH1	YIF1A	TCF7
ASAP2	HERPUD2	CENPV	SERPINE2
MIGA1	CDK7	MTSS1L	FCHSD2
LINC01139	STYK1	UBA6	PNPLA2
ACSS2	WDR36	MAPK13	GPR21
SAR1B	EEA1	EPHB2	CALM1
MVB12B	ANKRD11	TAP1	HLA-A
CD276	CCDC25	REXO2	GATA3
DDB2	IGFBP4	CACUL1	QSER1
SRPX	SLC22A5	CTTNBP2NL	KIF20A
ASAP1	RHOBTB2	ERLEC1	CCT7
TRUB2	RPS27A	UBE3C	BAZ1B
C5orf30	NUP188	TOX2	TOLLIP
SYBU	CPEB4	TM4SF1	GUK1
TRAF1	NAV2	ATP6V0A1	VDAC3
CHMP5	DUSP22	APPL2	INPP5E
CD82	JOSD1	GPR68	TMEM126B
PRR15	HMGA2	G3BP1	MTMR6
IGF1R	BTBD11	ZNF629	TMEM14B
DDRGK1	PLEC	PARD3B	DGKA
COG5	UQCRQ	TBCD	CREBZF
PREPL	KLF10	FRMPD4	SLC13A3
APH1B	PXDC1	ADGRA3	DIAPH3
ANOS1	ECT2	NDRG4	CORO2A
CAND1	ZMIZ2	CPED1	YARS
OASL	TLL2	ATP8A1	GALNT13
RAB11FIP3	IDE	LUZP1	ZNF320
ZBTB38	ZNF668	HMGA2	STIM1
GGCX	APLP1	FAM193A	SPOCK2
ARSI	RPL10A	SLC39A1	ATG13
ANO10	MTCH1	BIRC5	TIMM10B
EIF1	TMPRSS2	SLC16A5	FZD4
HHLA3	MAN1A1	GRAMD3	ATP6V1C1
AGPAT2	NELFB	NECTIN2	KIF1B
MLH3	MRPS5	ZDHHC20	CPNE7
SLC36A4	TPM3	ILDR2	GSTA1
DRD2	PRPF4	NA	KLHL5
QKI	JARID2	MAP7D1	SLITRK1
SLC2A1	NGFR	PKP2	SCG2
SLC48A1	PSG4	NAA20	PRKAR2B
NCLN	AP3B1	LRRFIP1	HEG1
NDUFS8	ELF4	RNF169	CKAP2
CALM2	SLC41A2	MYLK	SNX21
CAPN2	BCKDK	MBD1	CTSH
HYOU1	PRKX	DUXAP8	FLNB
TM7SF2	REEP5	RPL14	TNFRSF1A
HIF1A	FADS1	LMF2	KPNB1
MB21D2	GDE1	EED	CFL1
E2F8	E2F3	MCM7	KLF2
NA	ROBO4	EIF2AK1	DIDO1
EIF5B	ZNF12	MGMT	PABPC4
ERCC2	WDR34	IMPDH1	GUSB
FTO	EXT1	SLC7A5	FKBP11
GAN	BZW1	YIPF3	ACOT13
ZMAT3	WT1-AS	VPS26B	MMP14
TMEM248	JPH2	GSN	KLF9
E2F1	SOD2	RAB23	SETD3
NTMT1	MID1	S100A1	STRN3
CENPN	TACC2	GREB1L	DGKI
LONRF2	SMARCC1	CROT	MARK4
IFI27	CCNA1	RNF157	CLPB
TRIM56	ASPHD1	IKBKAP	PLEKHG5
GALNT3	S100A16	RNF214	LIMK1
NT5DC2	UBE2D2	PDLIM7	PIGO
WWC2	KIRREL3	CRCP	WDR20
NUMA1	SSRP1	PGAM1	PRDX1
KAT8	EIF3H	KRIT1	PDS5B
MICU1	RCAN3	FRMD3	KDELR3
RNASEH2C	IL24	ATP13A1	TMEM167A
MGC12916	HDAC7	AP2M1	LSR
LANCL1	SKP1	WASL	FAT1
FAM102B	MYL12B	CWF19L2	PROB1
PDE1C	DOPEY2	ARHGAP11A	NCAPD3
THBS3	PIK3R3	KPNB1	CDK4
HSPD1	ERLIN2	TIMM50	DBI
GRAMD1C	CDH11	RPL36AL	INCENP
ZBED3	ZNF583	NA	LZTS1
KPNA4	APOL6	NUP188	GRK2
PPIA	TRANK1	GIT2	NAA16
FBRS	FAM49A	PDIA6	JMJD8
CMIP	NIPA2	CKAP2	SMARCA2
DOK5	CD274	SYK	SCAMP4
MRPS5	IKBKB	VWA8	MGMT
EPM2AIP1	TSC22D1	PPA2	ITM2C
ELAVL2	NDN	NORAD	MELTF
TM4SF1	ACP2	VIPR1	GTF2F2
RECQL4	TM4SF1	UBXN1	PARD3B
MELTF	TUBB	GFPT1	MEGF9
ESPL1	RAP1GAP2	ATP6V0B	DOCK6
MSRB1	NCL	HSPA13	HSP90B1
STON2	FH	MMP1	SEC14L6
FLG	NEK6	COPB1	KPNA2
HHIP	CBR1	AGAP2-AS1	PBRM1
SLX4	MIR600HG	NEO1	GALNT15
TMEM131	CYP1A1	YWHAQ	ELF1
TNPO1	CDC23	TMTC4	G2E3
INHBA	TCERG1	ARL2BP	TKFC
CDKN3	CHST11	SGPP2	STIP1
SCARB1	ICOSLG	CYP1B1	DDX10
PDPN	HR	MIR4435-2HG	MIR4435-2HG
CENPU	ARL1	MAP3K11	TOX
FAM46C	PTPA	RIN2	PAFAH1B2
KIFC3	TCTA	KIAA1217	ANXA6
ABCC5	FOXP2	ERAP1	CLASP1
ADCY9	KRT18	PBX1	ETV6
ISG15	ANXA11	TOMM34	BTBD3
GNB5	MSRA	TBC1D14	LETM2
INA	STX12	AHSA1	HSPB8
ATF7	TUB	MTERF4	CLSTN2
DENR	NHSL1	ZNF462	PPP6R3
FLOT2	WIPI2	WIPI2	FAM69A
NARFL	FILIP1	SDC1	NDRG4
SALL2	PACS1	VPS37C	GPR176
KCNK5	FOSL2	MPHOSPH8	STXBP2
CLPP	RAPGEF1	KCNB1	ENC1
NFX1	PRELID1	ASAP1	LMOD1
STXBP2	S1PR1	KDELR2	BEX5
TAOK2	GLUD1	CES2	LAMP2
EHBP1L1	ZNF850	CELSR1	LARGE1
TIMP3	IL4I1	MYOM3	UCP2
SPATA33	RAB27A	DEAF1	EIF3I
ZHX1	EPHA2	RTN4	PKP4
FAM234B	MTMR12	ARF6	BMPER
METAP2	LIMK1	CCDC85C	RANBP9
PTPN1	MTHFD2	GALNS	EXOSC8
POLD2	MMP16	IGF2BP1	TLN1
RBM18	HHIP-AS1	NA	DEPDC1B
TSPAN31	SS18	SYNPO	PIM1
NA	TEAD1	ACOT7	OTOGL
DCAF12L1	ZNF813	NAA16	PPIL1
EIF2AK1	ITGB2	THBS3	GTF2H3
NRDC	MEGF9	MFSD10	PFKM
KAT14	ABLIM1	SYT11	RNF152
PRRC2C	CCNL1	PDZD2	MSANTD4
EEA1	JCHAIN	COX7A2L	KIAA1614
NOP9	ERFE	IGF1R	POLR1A
YY1AP1	CRBN	DAPK1	F2RL1
ITPR3	CYP27C1	ATP6V1A	MET
SH3GL2	SUPT5H	KCTD14	MALT1
ZKSCAN1	PDE4D	UBXN6	SRC
MLXIP	TMEM200C	AP5S1	EGR1
SH3BP4	CAST	ADRA1D	DNMT1
ABLIM2	PARVA	EIF2AK3	HEPHL1
MIR600HG	SLC30A6	PIM1	RBBP7
FTH1	ZNF320	SH3GLB2	DOCK2
FBXL16	DDX19A	TMED3	TNFRSF11B
SEC16A	PHKB	ZBTB38	CDC16
LIMK2	RGL1	ASNA1	DAB2IP
CDH5	TKT	FAM26E	ACBD3
CLEC16A	GCLM	CSNK1D	CDC42BPB
KLHL24	FNBP1	GLG1	ADAM10
LIF	TAF13	SLC39A13	SDCCAG3
CCAR2	DESI1	IGFBP2	TMEM230
MKL2	SKIV2L	ST13	KCNN4
DCAF16	MAGI2-AS3	REPS1	PRCP
COQ4	SKAP2	IRAK1	TP73-AS1
THUMPD1	SYPL1	NUB1	TRIM68
CTNNAL1	EIF4G1	F2RL2	IRF2BPL
SLCO4A1	ZBTB16	PPP2R2C	PTGDS
TMEM56	PTGIS	PLCD1	AZIN1
BTG1	TMEM184B	AXIN1	SLC17A9
WDR37	PERP	PFN1	KIAA0586
MBNL3	LATS2	CHP1	SLC27A4
MBIP	LOC730101	CPNE7	ATP5G3
CAP1	KDM1A	TLN1	BAG5
SLC25A16	KIAA1211L	RPS6KB2	MTPN
ANXA5	EML5	UQCRC1	PRSS23
KLF3	CCT4	PGK1	GPSM1
THBD	HUNK	MOCOS	RFK
GFOD2	TUBA1C	DAB2IP	SSH1
ADGRE5	GTPBP2	RPL19	KDM5B
SLITRK1	CCT7	SPTLC1	HSD17B12
TOX4	RPS18	FDFT1	ATP13A1
CRTAC1	ZNF451	SUSD5	TNPO2
NEK7	NMU	ERRFI1	YIPF5
PLOD3	TNFRSF11B	RBBP8	MLXIP
CEBPZOS	ZNF318	SC5D	FES
SOAT1	GLTP	ZPR1	ZFAND5
CAMKK2	GAS5	DLG4	SND1
FEZ1	RARRES2	TNFRSF10B	GPR107
GALNT12	LRRFIP2	FBLN1	DNAJC13
LPAR5	CUL3	TMA7	ZCCHC6
EMC8	ABCA2	PHF11	KCNK2
PCYT1A	PPP1R18	SUSD1	INTS5
BMPER	TRAP1	IFNAR1	KIF3B
GNPNAT1	PIGV	HNRNPU	WSCD1
ELOB	TBC1D9B	ELK1	VPS37C
CLTC	SRSF7	LRFN4	NA
TESK1	PKP2	IL1RAP	TNFRSF9
PTHLH	MINK1	ZNF787	ZHX3
LDHB	PTGER2	PLEKHO2	FSCN1
TMBIM1	ANAPC15	CIZ1	FAM102B
ATXN2L	GNG11	OSBP	ZFHX4
NDEL1	RIOK3	NDN	NA
PATZ1	LFNG	ZFAS1	SNX8
C1orf112	SLC30A9	RNF219	ANTXR2
PHLDA2	TRIP6	LIG1	KIF7
DMKN	RHOJ	ADAMTS2	NANP
SLC35C1	ARRB1	S100A6	RTN3
DGCR2	CYR61	RARG	PTBP3
HPCAL1	ZBTB4	EMB	TRIM65
TACSTD2	TRUB2	SLC30A9	GPAM
VWA5A	NEURL1	CA8	TCP1
SBNO2	BCL9L	TRANK1	PHIP
SIGMAR1	CDC42EP2	AREL1	NUDCD3
TECR	LINC01806	S100A3	TMTC4
CAPZA1	SRPK2	CCDC149	FTL
P3H1	TACSTD2	LIG4	FOXM1
EVA1A	BTN2A1	ROBO1	PPP2CA
LRRFIP2	ARMC5	UBE4A	CUTA
PLS1	SLC12A2	WASF1	SLC38A5
ITPR2	ADAMTS9	KHDRBS3	NA
EDEM3	SAMD4B	OAT	ZDBF2
CSTB	RPLP0	HMGN4	MBIP
RBM28	CFL2	MTHFD1	AR
ABHD14B	CSF2	CLIC4	C1orf21
TOPORS	CMIP	RPL22	POLR2L
A2M	CYP2S1	SLC14A1	KATNAL1
OSTM1	UBA1	MET	CLIP1
SERP1	ALDH1B1	NA	MTERF4
SOX9	LDLRAD3	WDR37	GMDS
C16orf72	RANBP9	SLC25A5	NA
GGA2	VAMP8	ARHGAP32	PSMB1
SH2D3A	ATP6AP1	HEXIM1	RAD51AP1
ARFGEF3	SIGMAR1	SPIN1	ZBTB43
KLF8	GCN1	PTGFRN	ROBO3
AP2M1	NFAT5	C16orf62	NEMP1
SNTA1	RXRA	SPRY2	CUL5
COPB1	CLK1	HNRNPDL	DAW1
BCL2L11	BTN2A2	ADGRL1	RIN1
SPRED2	LITAF	ZNF320	DOLK
BCKDK	PHLDA2	MPLKIP	RPS6KA4
CARNMT1	SIPA1L3	MME	VKORC1L1
SMARCA2	TYMS	FAM163A	ERRFI1
RPL24	TMEM230	SVIL	PTPN21
SH3BP5	STIP1	OSMR	TRIM44
AVPI1	AP1G1	FUS	NA
PKM	SLU7	KIAA1109	SLCO3A1
SSFA2	PCDH1	MBOAT7	PIK3C2A
MYBL2	EIF4EBP2	SPOCK2	ALS2
ENTPD4	USP4	RASA2	VAT1
MPP4	PALMD	HADHA	MMAB
PLAC8	ANKRD50	TCIRG1	FITM2
IQCE	PPTC7	BMP4	ZNF451
HLF	FAHD2B	FAM168A	ZNF629
ASPM	HTT	NAALAD2	PTPRS
PIM3	FBL	PACSIN3	TPGS2
PDXK	DEPDC1B	MAPK1IP1L	IDH2
PHC3	FAM171A1	CNRIP1	MRRF
SPATC1L	NA	FAM86C1	COPB2
RBM23	MED15	NFRKB	GRAMD3
ABCC4	RBBP4	KIF11	GSTP1
NOVA2	NA	SMOX	SCYL1
RAB7A	MAP4	CDH2	POM121
NORAD	KIAA0513	IRAK2	CUEDC1
KDSR	TMEM156	TPM2	TDP2
PKD2	ATP6V1F	TBL2	RAB36
PTPRJ	NA	KLF6	SH3BP4
ZNF302	FAM126A	USP24	NDC1
RNASEH2B	NCKAP5L	VEGFC	ENO1
DAAM1	FASN	GGCX	AKT1
TSR3	CFTR	P4HA2	GCLC
HSD17B4	NEDD4L	CCNY	DUXAP8
HOXC10	ARID1B	CAPRIN2	C1orf116
RDH11	BID	RFC1	BAZ1A
BHLHE40	NOL4L	NA	CLNS1A
TMEM44	AARS	KIF21B	HOXC10
KANK2	ADD1	ACKR3	LIMS1
PVT1	NDUFV1	FAM120AOS	C16orf62
NA	ARHGAP26	POLR1D	SMARCA1
EIF4EBP2	FGF2	GALNT6	C2CD2
HNRNPR	SSH1	TREX1	AHRR
KIF20A	TNK2	FRMD5	PDXK
HOMER2	LRRC75A-AS1	MAEA	SDC1
PHLPP2	KLF6	SLC25A16	C8orf33
ZNF518B	PRKCA	CENPF	MIGA2
GTF3C4	ST3GAL2	NANS	HIPK1
ZC3H18	ARPC4	ATP1A1	CAPZA1
IL18	DPYSL4	DDA1	ZDHHC15
PRTFDC1	TNKS	CHD9	UBR7
DAD1	COPG1	SLC35B4	4-Mar
FAM213B	MYOCD	ZNF827	BCL2L2
KCNK2	TMOD3	RRAS2	PSMA5
NEK6	TUBA1B	TXNDC12	ST13
SEMA3A	MTA2	FHL2	FGD4
CSRP1	ZBED6	COG3	ATP8A1
GRPEL1	MITF	GNAI1	DIS3
CBR3	QSOX1	PROB1	GNAI3
ZFP37	TMEM14C	RPS19	RANBP2
PRR11	PLCB1	GPALPP1	MAP6
VIPR1	TFDP2	RIPOR1	CCT4
RPA2	CCNA2	CHEK1	C11orf57
RC3H2	FRMD5	TRIM5	SPHK1
IRS2	SPATA5	PLCB1	CISD1
KYAT3	CNOT1	STK35	SPOUT1
DYRK1B	ADAMTSL5	COPS8	ACAP3
LINC01204	ESCO2	NA	NFRKB
TRAPPC6B	BCL2L11	MRPL43	ZNF667
TSHZ3	GABBR2	CBLN2	APOBEC3B
TERF2IP	CDK14	CRTAC1	FAM8A1
GATD1	ARHGAP21	PHF19	LDLRAD3
HNRNPA3	CIT	VPS25	RASL11B
HMGCR	PDXDC1	HHIP-AS1	FCF1
REEP2	NDFIP1	DHX9	TMTC1
ZNF319	TMEM167B	DCHS1	TRIM32
CCDC80	FBXW11	STOM	USP18
PLOD1	AVL9	RARRES2	RBM26
HNRNPF	ATP5G3	MAPK12	FRMD3
CCDC8	CACNB3	MTCL1	SLC16A5
UBE3C	RBPJ	BAG6	NIPSNAP3A
CACNA1C	MAD1L1	MYO1D	VIPR1
RABEP2	PFDN1	SYPL1	USP35
EGFR	PROS1	RRAD	LRPPRC
RHOC	LRRN4CL	FDX1	ATF4
NLGN1	CAMSAP1	NA	PKP3
C15orf39	6-Sep	CHN1	FTSJ1
CREB3L1	HSPA13	CDH4	BET1L
TADA2B	FRMD3	PLOD3	NDUFS5
TTC28	SDK1	RHOA	PPP2R5E
ANO6	RPL21	IL17RC	LGALS8
IFNLR1	UNC93B1	MKRN1	WDR33
SETX	GPI	PTPRJ	MYH9
RBPJ	GMPS	RCN2	ZDHHC3
MRI1	IFIT5	RTN3	EXOSC2
N4BP3	PUF60	UNC93B1	CCT5
BRSK2	APOLD1	PLTP	PRDX3
SLC43A1	LYPD6	ASF1B	EIF4EBP1
SLC23A2	WNK2	CCDC85B	PELI3
CMTM3	NASP	TAF10	NA
CREB5	SAV1	PSME2	NFIB
RPL22	ISL1	CAPN2	KLC2
BRD3	CEBPZ	MCCC2	GULP1
TCTA	BAG1	AK3	KTN1
ZNF521	CNRIP1	EPS8	NLRP10
DAZAP2	IGFBP6	GPR180	STEAP3
ARHGAP20	TAF1D	PHF21A	CD63
HOOK1	CNOT8	CDC42EP2	PAK1
AHRR	VNN1	ATM	TSHZ3
RTL8C	PNPLA4	TMCO3	TDRD7
PTGES3	SLIT2	PTPN21	CEP57
C16orf70	MAML1	DICER1	MPHOSPH8
CLPTM1	NA	FBLIM1	FNBP1
RBL2	B3GALT6	PCDHGA4	TCF12
NOS1AP	UQCRB	9-Sep	CROT
GJB3	ARPC5	SIM2	FDPS
SELENOW	NA	PPM1G	PGLS
WASHC4	CLIP4	NT5E	TRAPPC6B
TIMP1	PDE1C	NES	MED21
HSP90AA1	BFAR	CLTC	TMEM178B
CLCN7	RPL39	NAXD	RBPJ
OST4	PYGO1	OCIAD1	HADH
NA	FBXW7	SPOCD1	USP31
SLAIN2	CERCAM	MAPKAP1	ANAPC2
UCK2	ZNF106	COL4A1	WARS
NA	SNX8	CNTNAP3	KDM1B
MSI2	NUP93	TMEM173	HNRNPA3
RASGRP1	NAGK	UCK2	DUSP1
SEPSECS	TTC19	RSPRY1	FNDC10
SORD	FBXW8	LINC00667	VPS13C
M6PR	SIRT2	ZC3H4	HMGN3
NDOR1	PABPC1	MUS81	PGAM1
H3F3B	RAB21	MALL	FBXW8
CLVS2	MATR3	FASTKD5	DCHS1
BAIAP2L1	SMU1	HSPB1	WNT9A
NIN	TRIM21	KAT5	DAZAP1
NFIA	KRT6A	TEX10	TAGLN2
DNM2	PRPS2	POLD1	TMOD1
GTF3C2	CNOT6	CORO1C	CYB561A3
MXRA7	OPTN	NA	PKN1
FAIM	NA	AJAP1	STYX
SPHK1	LINC01296	RPL38	COPS7A
SLC12A9	TNFAIP1	CDKN1A	HIF1AN
TMTC3	CENPN	SCN5A	FSD1
FKTN	LRBA	RGL2	SERAC1
CCNA1	DCAF4	NDUFC2	AP1S2
FAM96B	BCL3	DNAJC6	LAPTM5
SYPL1	ZFP30	JADE1	DCAF10
CDR2	AGPAT4	UBA2	CMTM7
MCM2	PBX1	ST6GAL1	ZNF747
SEC23IP	ALDH3A2	HIF1AN	SELENON
DDX1	TAOK3	RHOT2	TEAD1
PLPP3	IPO11	TP53I11	MAP7D3
GPR1	PSMA4	BHLHE40	MAP4
TAF5L	INHBE	BRMS1	ECI2
MFAP3L	ZNF346	VPS51	ITSN1
LPIN3	CALR	RHOF	FLOT1
KDELC2	PFKP	SLC12A6	CD276
COL6A3	MECOM	SF3B6	HIF1A
EDC4	GNA11	RACGAP1	APOL1
FRMD3	RND3	TAOK1	ASTN1
MYO5C	PAQR3	RAC1	AES
IKBIP	DCTN1	ALG5	ATP1A1
STK32B	SMPD1	RBMS1	LYSMD3
KIF24	DDAH1	QPRT	RMND5A
MATN3	LRRC4C	GOT1	TMOD3
LIMK1	NDUFAF2	IQSEC1	HOXB6
BCL7C	OSBPL3	SHMT2	SLC9A8
ABHD8	TTC14	EML3	RPA2
AMPD2	QPRT	TMEM129	STK32B
RPS7	MRRF	MIGA1	GTF3C2
RPGRIP1L	SPIRE1	SOCS6	ATF7
NUP88	HOXA10	ITGB1	SNHG16
STT3A	TRIM16L	MANF	MAMDC2
JMY	PTPRM	FAR2	ATP6V0A2
CSRP2	THRB	NA	TIAM2
DUSP1	ZNF469	NARS2	EHBP1L1
GABARAPL1	KIAA0141	HOXC10	TTC14
ZNF544	ST6GALNAC6	PRR11	DCAF12
FAM117A	CWC27	FBXL5	FAM83G
ELOVL7	CEMIP	RAB2A	LMNA
GNA13	ELF1	ESYT2	TIMM9
GDE1	C1QBP	THYN1	NUDT3
CIT	COPS7A	CHD1L	PTPN18
RFWD3	RAB32	SNCA	POLH
HIVEP3	GPC1	FAM83D	SLC38A7
WWP2	PDGFB	IFT46	MGAM
GPI	TPRG1L	GNS	SLC35C2
TMEM39A	NOP56	NPLOC4	FRMPD4
UHMK1	GALNT18	NPTX1	NAP1L3
ANKIB1	TSPAN17	RNF13	EIF2S1
SMG7	PCSK9	SLAIN2	NUP58
KIAA1191	PPP1R12A	ERH	CTNND1
PLPBP	EZR	MEST	FKBP7
INPP5J	GALNT14	STX16	STYK1
TTF2	UTP15	RNF11	HTATIP2
PPME1	SNX3	HDAC1	EXTL3
ATOH8	AP1S1	NEAT1	AUP1
ACP1	NFATC2IP	GAB2	ECHS1
FTL	C15orf52	ACTN4	GABBR2
NOP14-AS1	RAP1B	SUPT6H	TPT1
ZHX3	NFASC	DMWD	PDCD6IP
IMPA2	UBLCP1	TNFRSF1A	MARS
INIP	METAP1	PANX2	DENND1B
TBL1X	PKMYT1	WFS1	RPS7
C1orf226	MYOM3	CDK1	RPLP0P2
VSNL1	KPNA2	KDELC2	CASP4
MYO9B	FAH	MLEC	ANKRD13D
ABCA1	TRAK1	CADM4	LIMD2
PDGFA	TGFB1	RPL29	MSANTD3
STEAP4	FBXO28	SEC62	LASP1
SMAD9	NA	SUN1	ASB6
FABP5	AGPAT2	NA	P3H3
LRRC8D	RPL38	EHD3	PCBD1
DGKH	ACOX3	BET1	PSMD2
CDC20	GRAMD1C	ABCF2	BAG6
TBC1D8	TOMM34	TBCEL	MANEAL
EMILIN3	PRKRA	KIFC1	SYT14
RPN1	CARMIL1	GARS	COG3
PRICKLE2	FBXW5	PKN3	ARHGEF40
ERGIC2	KLHL23	SART1	CTSF
DISP3	COBLL1	RAB3D	RB1CC1
CPNE2	HSPA14	TULP3	PLP2
APOBEC3B	ISG20	SMC4	CDK20
UBXN1	JUP	5-Sep	LGALS9C
HDAC9	PLAC8	MAP2K3	MRPS2
RBPMS2	NELFCD	PATL1	CYB561
ADAR	FLNB	GHITM	SSR2
CBWD1	NA	CXCR4	FAM86C1
HECA	NSD1	C8orf31	MCTP1
EGR2	SSB	SLC35B2	VGLL4
ZBTB4	EDF1	IBTK	C14orf1
TGFBR3	JAKMIP2	PFKP	TMEM8A
MCFD2	SNX18	ADAM10	ZDHHC20
NUDT16	KIAA1109	RUVBL2	SEMA7A
SH3BGRL3	PPWD1	RAB8A	CYBA
CUEDC2	TMEM19	AKNA	BST1
SIAH3	KIAA1958	HOXC11	DAGLA
MARK4	HDAC5	PURB	STK38
TNS3	WDTC1	OXCT1	FAM114A1
CCNY	PKN3	ABLIM1	LRRC3
NEAT1	PTPRU	ADAT1	HIKESHI
COL4A2	CASS4	ARHGEF16	PRKCZ
USP22	RBCK1	FASTK	ITGB2
AQR	FAM162A	TNIP1	EIF2B2
KCNJ15	SNTB2	CACNG8	MDK
NSD2	CDK1	RANGAP1	RAC1
RPL41	EBF3	NXF1	ARPC1A
CDC42	LOC339803	PAPOLA	CDK17
PEBP1	RASGRP3	TDRD3	ZBED3
SYNJ2	HDGF	DAGLA	FHOD1
GABARAPL2	OXA1L	FBRS	ZC3H7B
PPP1R9A	VPS35	DAD1	APBB1
ARRDC1	TAB2	NFKBIA	SCARB2
LETMD1	PAIP2	SLC22A23	ERMAP
MAT2A	ZNF605	SLC13A3	ITGB3
MAP4K5	SLC2A3	AGBL5	LPXN
MAOA	OSBPL8	ATXN1	SNX2
CPEB2	RPS11	XPO6	SGPP2
SPINT2	MRPL22	MBNL3	MAP1LC3A
TWF1	HMGB1	SV2A	CWF19L2
PDHX	SULF2	AP1S1	KITLG
SNX29	UBP1	SNRPB2	STAT2
GPC6	SSX2IP	SFMBT2	C6orf132
HYLS1	KMT5A	ACOX3	CARD11
KRT8	CSTB	RAB31	MXRA7
PBK	SUSD6	CACNG6	AMZ1
SLC2A13	CENPK	ENTPD7	TTC5
KIDINS220	DGKA	ZNF865	RARG
ZBTB7A	AGPAT5	FAM200B	MAP1A
PER3	HSDL1	LRRC8A	ZNF506
RANBP6	STX2	AFDN	SBNO2
DYNLRB1	LINC00094	TUBB	RNF214
SPATS2	UIMC1	GLCE	MED4
DMRTA1	IRAK2	SCIN	GNL1
PAPLN	ZNF91	TMEM167A	MRPL3
TP53BP1	MAP7D3	AP2A2	ARPC5L
HEG1	PTPRO	CRLS1	PLCE1
NAPRT	EEF1D	BUD23	RPL32
CTGF	PLOD1	OBSL1	JRKL
WDHD1	SAAL1	ALKBH8	DHDDS
TBC1D13	SUN3	SH3GL1	ALAD
CAVIN2	NOMO2	ADH5	RHPN2
HOXB9	RPS27	CSNK1G1	GOT1
CASP8	NAV3	SNHG8	LINC00641
G2E3	ARHGAP17	RSBN1L	NA
STARD10	SNX29	TMEM179B	ZNF544
DUSP3	INPP5J	USP7	NA
MFHAS1	ELF2	MXD4	PTGER4
SHC3	HIST1H1C	PID1	ATP5F1
ATP6V0B	ATN1	FIBP	ZBTB34
SRI	PLXNA3	CAVIN1	EIF2B5
NA	MIA3	F11R	ST3GAL1
KCTD12	DKK1	PTX3	GLRX5
UBAP2L	B3GALNT1	CCDC69	TSPAN12
HACD2	APPL2	N4BP2L2	UPF3A
THBS1	ITM2C	TMOD1	NOV
PPM1F	TMEM219	FBXO31	USP13
NRBP1	LAMP1	SAA1	RUSC2
ARFGAP1	BRI3	GDE1	RHOG
UNC13B	APBB2	YIF1B	C11orf84
TOP1	PDIA5	CCRL2	ESYT1
REEP3	ESYT2	RALGAPB	RAB2A
UBE2N	GNB1	LRRK1	KPNA3
VPS9D1	FAM98A	POMP	TMEM126A
DDX23	ZNF506	SHISA5	PRRC2A
RNF31	UBE2C	FAM129B	TCF7L1
DPP6	ESPL1	RPL32	PRKD1
CHCHD7	NFX1	EIF5	CCND3
XYLT2	MTMR9	GRWD1	UPF1
LINC01806	CERS5	WDR5	ESRRA
POMT1	ARHGEF28	C1orf198	KAT5
SETD7	PRR14	CCDC50	UNC119B
TRIB2	MAPK3	SF3B3	COL6A5
PROCR	KIAA0232	SP100	TNS1
HS3ST3B1	CES2	DCAF7	CREBL2
STRA6	FAM111A	SPAG9	LPIN1
LOC100505817	COX11	RPUSD4	NOL8
S100A10	RGL2	AHCYL1	GALNT12
ZC4H2	ATMIN	MRPL49	PLEKHA5
NA	EDC4	FBN2	ANXA4
PLK1	CALHM2	FITM2	PIMREG
NA	TMEM200B	RAB18	SUN3
OAS3	FANCI	SSBP1	COCH
ANPEP	CSNK1G3	C6orf89	EHD3
METTL17	FBLN5	FLI1	ARV1
ARHGAP12	CDIPT	RPL18	IKBKAP
POU3F3	VPS13C	AGO1	DOCK10
TADA3	RBM39	RPL9	KRAS
DDX60L	ZNF562	QDPR	ADAMTS14
FAM26E	FOXRED2	SNRPD3	IRAK4
CHD8	DNAJC5	PANK2	GCC2
ADGRL2	TAPBPL	RRAGD	PPP6C
FZD8	ASAH1	SPHK1	IL6R
MANSC1	ZNF185	JUN	GLB1
SNX19	ZNF618	KMT2A	RETREG1
IFI44	MAK16	ANGPTL4	VASN
PPP6C	TGFBI	WTIP	ANO2
RBP1	CTSV	IMPAD1	CELF1
NR2F1	EXPH5	UCHL1	MPZL3
ST6GAL1	HIGD2A	CEP295	POLD2
TES	AK6	DPP9	PODXL
CACNG8	NA	SIRT2	RHBDF1
HSPBAP1	NDUFA2	C19orf48	RASSF7
PMEPA1	PTPRR	SLAMF8	MYCBP2
CAMSAP2	USP31	DNAAF5	DYNLT3
RPS6KL1	COL4A4	GCNT2	MRPL17
ARSA	MCCC2	RFWD3	CHCHD7
NFRKB	SNHG1	SEMA6B	MIPEP
CBL	RPS15	RPL37A	PGK1
RHPN2	KIAA1671	CCDC82	LINC02381
NMD3	TMEM131	APLP2	TBCD
CDK2AP1	PLEKHG5	SECISBP2L	ZBTB45
DGAT2	P4HB	CD9	CBR1
MT1M	CHD3	RSU1	PDE4D
COMT	KBTBD11	LRRC8C	RAP2A
ODC1	MAP3K3	SRP72	PTGES2
DENND2A	NDC1	LIN7A	NOL7
CLK4	ARHGEF18	NSF	SYNJ2BP
PVR	EMC1	SORD	B4GALNT4
RPL21	PRKACB	CPEB2	SIRPA
HMOX2	RPS21	NUAK1	BEX3
FAM109A	MEIOC	SUGT1	METTL3
FAM107B	FAM160B1	LZTS1	HYLS1
NOVA1	NUDT4	RSF1	MBD6
EML4	PEPD	ALAS1	RNF150
ARMC5	SMIM19	PNN	SYK
LRRC75A	LGALS3	LAMA3	ANKRD40
RPS15A	ZMAT4	VAPA	ALDH9A1
GBP4	UAP1	AKR1C1	PLXNA2
PPP2R3A	GGA2	AP5B1	AAED1
SOCS4	PRRC2A	ESRRA	WDR81
HNRNPA1	ABCF1	CABIN1	GATAD1
HINT3	ATP10A	LAYN	GOLGA5
ADO	FLNA	ATP5B	NPAT
RAD21	KLHL36	NFIX	TRMT1L
OSBPL3	DYNLT1	FMNL2	GPR180
NA	TFG	NBEAL2	BEX4
UBP1	TPBG	STIM2	ASNSD1
PIH1D1	LDHA	SPARC	TYMP
PHKB	SSNA1	GAS8	EMP1
YY1	TM9SF4	MPP4	CEP250
DDX24	RBM19	ACACB	CRY2
TACC3	CDR2	SLC35C2	CAB39L
ARHGAP17	CDC5L	TMEM132B	LRPAP1
CYB5R2	METTL9	DCTPP1	NUDT22
BAZ2B	SLC44A2	CDK2	FNDC4
ASB8	DCAF12	MMP24	NAA50
TRRAP	IFITM1	PLXNB1	QKI
PPM1G	HCFC1R1	PSMD3	POLD3
SMS	GOT2	BRI3	GATAD2A
UPP1	ZC3H15	TPCN2	SLFN5
PGM2L1	ETS1	EXOC2	MFGE8
STRN3	HHEX	GPX1	DGKG
COPZ2	SYNGR3	ZSCAN30	DOK7
[truncated: 5,756 more rows]

## Sheet: Supplementary data 2
		FT190_siRNA692	FT190_siRNA860	FT194_siRNA692	FT190_siRNA860
cell adhesion	GO:0007155	5.79e-05	5.78e-11	4.42e-10	8.03e-11
biological adhesion	GO:0022610	7.86e-05	6.19e-11	2.26e-10	5.59e-12
developmental process	GO:0032502	0.000395	7.27e-08	3.79e-11	1.76e-09
extracellular structure organization	GO:0043062	2.02e-06	5.83e-09	5.02e-11	2.28e-09
extracellular matrix organization	GO:0030198	1.19e-06	1.03e-08	5.38e-11	4.57e-09
regulation of cellular component movement	GO:0051270	6.45e-05	1.23e-08	3.19e-10	2.96e-06
regulation of cell motility	GO:2000145	5.07e-05	6.85e-08	7.75e-11	3.46e-06
FT190_692							FT190_890							FT194_692							FT194_890
GO term	Description	P-value	FDR q-value	Enrichment (N, B, n, b)	Genes		GO term	Description	P-value	FDR q-value	Enrichment (N, B, n, b)	Genes		GO term	Description	P-value	FDR q-value	Enrichment (N, B, n, b)	Genes		GO term	Description	P-value	FDR q-value	Enrichment (N, B, n, b)	Genes
GO:0030198	extracellular matrix organization	1.18e-10	1.19e-06	3.56 (2348,97,231,34)	[+] Show genes		GO:0006613	cotranslational protein targeting to membrane	1.58e-19	1.97e-15	4.19 (5892,74,894,47)	[+] Show genes		GO:0032502	developmental process	2.92e-15	3.79e-11	1.49 (7035,2178,680,314)	[+] Show genes		GO:0022610	biological adhesion	4.33e-16	5.59e-12	2.17 (6974,398,993,123)	[+] Show genes
GO:0043062	extracellular structure organization	4.02e-10	2.02e-06	3.36 (2348,106,231,35)	[+] Show genes		GO:0006614	SRP-dependent cotranslational protein targeting to membrane	2.91e-18	1.81e-14	4.12 (5892,72,894,45)	[+] Show genes		GO:0048856	anatomical structure development	1.23e-14	7.95e-11	1.66 (7035,1478,646,225)	[+] Show genes		GO:0007155	cell adhesion	1.24e-14	8.03e-11	2.12 (6974,394,993,119)	[+] Show genes
GO:0030334	regulation of cell migration	1.77e-08	5.91e-05	1.52 (2348,216,884,124)	[+] Show genes		GO:0045047	protein targeting to ER	1.67e-17	6.95e-14	3.94 (5892,77,894,46)	[+] Show genes		GO:0030198	extracellular matrix organization		5.38e-11	4.92 (7035,176,309,38)	[+] Show genes		GO:0050793	regulation of developmental process	3.51e-13	1.51e-09	1.62 (6974,1191,745,206)	[+] Show genes
GO:0050793	regulation of developmental process	1.78e-08	4.46e-05	1.35 (2348,474,802,219)	[+] Show genes		GO:0072599	establishment of protein localization to endoplasmic reticulum	1.67e-17	5.22e-14	3.94 (5892,77,894,46)	[+] Show genes		GO:0043062	extracellular structure organization	1.55e-14	5.02e-11	3.79 (7035,196,464,49)	[+] Show genes		GO:0032502	developmental process	5.46e-13	1.76e-09	1.37 (6974,2079,922,376)	[+] Show genes
GO:0040012	regulation of locomotion	2.14e-08	4.31e-05	1.44 (2348,236,988,143)	[+] Show genes		GO:0070972	protein localization to endoplasmic reticulum	7.76e-17	1.94e-13	3.78 (5892,82,894,47)	[+] Show genes		GO:0040012	regulation of locomotion	1.92e-14	4.98e-11	2.42 (7035,504,501,87)	[+] Show genes		GO:0043062	extracellular structure organization	8.81e-13	2.28e-09	3.63 (6974,185,436,42)	[+] Show genes
GO:0002376	immune system process	3.74e-08	6.25e-05	1.40 (2348,367,820,179)	[+] Show genes		GO:0000184	nuclear-transcribed mRNA catabolic process, nonsense-mediated decay	1.09e-15	2.27e-12	3.55 (5892,89,894,48)	[+] Show genes		GO:0030334	regulation of cell migration	2.66e-14	5.76e-11	2.51 (7035,453,501,81)	[+] Show genes		GO:0030198	extracellular matrix organization	2.12e-12	4.57e-09	6.39 (6974,168,156,24)	[+] Show genes
GO:0007155	cell adhesion	4.03e-08	5.79e-05	1.62 (2348,177,812,99)	[+] Show genes		GO:0051704	multi-organism process	1.16e-15	2.07e-12	1.83 (5892,612,938,178)	[+] Show genes		GO:2000145	regulation of cell motility	4.19e-14	7.75e-11	2.46 (7035,474,501,83)	[+] Show genes		GO:0097435	supramolecular fiber organization	1.3e-10	2.39e-07	2.95 (6974,214,509,46)	[+] Show genes
GO:2000145	regulation of cell motility	4.04e-08	5.07e-05	1.45 (2348,226,988,138)	[+] Show genes		GO:0006612	protein targeting to membrane	3.41e-14	5.32e-11	3.17 (5892,104,894,50)	[+] Show genes		GO:0050896	response to stimulus	4.77e-14	7.74e-11	1.46 (7035,2156,642,288)	[+] Show genes		GO:0048869	cellular developmental process	1.34e-10	2.17e-07	2.35 (6974,1148,163,63)	[+] Show genes
GO:0051270	regulation of cellular component movement	5.79e-08	6.45e-05	1.46 (2348,243,884,134)	[+] Show genes		GO:0022610	biological adhesion	4.46e-14	6.19e-11	2.25 (5892,343,719,94)	[+] Show genes		GO:0060337	type I interferon signaling pathway	7.12e-14	1.03e-10	13.71 (7035,38,216,16)	[+] Show genes		GO:0051093	negative regulation of developmental process	1.72e-10	2.47e-07	2.05 (6974,411,727,88)	[+] Show genes
GO:2000026	regulation of multicellular organismal development	6.57e-08	6.6e-05	1.38 (2348,390,812,186)	[+] Show genes		GO:0007155	cell adhesion	4.63e-14	5.78e-11	2.77 (5892,341,418,67)	[+] Show genes		GO:0051239	regulation of multicellular organismal process	1.34e-13	1.74e-10	1.62 (7035,1412,632,206)	[+] Show genes		GO:0032879	regulation of localization	2.69e-10	3.48e-07	1.48 (6974,1234,879,230)	[+] Show genes
GO:0022610	biological adhesion	8.61e-08	7.86e-05	1.60 (2348,179,812,99)	[+] Show genes		GO:0006413	translational initiation	1.8e-12	2.05e-09	3.04 (5892,102,894,47)	[+] Show genes		GO:0022610	biological adhesion	1.92e-13	2.26e-10	2.06 (7035,420,885,109)	[+] Show genes		GO:0098609	cell-cell adhesion	4.7e-10	5.52e-07	2.27 (6974,205,958,64)	[+] Show genes
GO:0040017	positive regulation of locomotion	1.15e-07	9.59e-05	1.55 (2348,153,970,98)	[+] Show genes		GO:0019083	viral transcription	2.03e-12	2.11e-09	3.15 (5892,92,894,44)	[+] Show genes		GO:0048583	regulation of response to stimulus	2.51e-13	2.71e-10	1.49 (7035,1861,757,298)	[+] Show genes		GO:0048856	anatomical structure development	5.89e-10	6.34e-07	1.41 (6974,1396,972,274)	[+] Show genes
GO:0030335	positive regulation of cell migration	1.16e-07	8.98e-05	1.68 (2348,143,802,82)	[+] Show genes		GO:0043062	extracellular structure organization	6.06e-12	5.83e-09	2.90 (5892,170,610,51)	[+] Show genes		GO:0007165	signal transduction	3.38e-13	3.37e-10	1.45 (7035,1874,851,329)	[+] Show genes		GO:0007165	signal transduction	6.12e-10	6.08e-07	1.33 (6974,1835,994,349)	[+] Show genes
GO:0030155	regulation of cell adhesion	1.17e-07	8.36e-05	1.64 (2348,155,811,88)	[+] Show genes		GO:0006952	defense response	6.92e-12	6.17e-09	2.21 (5892,345,640,83)	[+] Show genes		GO:0051270	regulation of cellular component movement	3.44e-13	3.19e-10	2.44 (7035,510,492,87)	[+] Show genes		GO:0048583	regulation of response to stimulus	1.08e-09	9.96e-07	1.34 (6974,1804,980,339)	[+] Show genes
GO:2000147	positive regulation of cell motility	1.46e-07	9.78e-05	1.66 (2348,148,802,84)	[+] Show genes		GO:0006518	peptide metabolic process	1.11e-11	9.23e-09	2.41 (5892,178,894,65)	[+] Show genes		GO:0009605	response to external stimulus	3.46e-13	2.99e-10	2.04 (7035,629,621,113)	[+] Show genes		GO:0048519	negative regulation of biological process	1.85e-09	1.59e-06	1.63 (6974,2323,221,120)	[+] Show genes
GO:0050896	response to stimulus	2.68e-07	0.000168	1.27 (2348,803,639,277)	[+] Show genes		GO:0030198	extracellular matrix organization	1.32e-11	1.03e-08	2.89 (5892,159,655,51)	[+] Show genes		GO:0051607	defense response to virus	3.76e-13	3.05e-10	7.07 (7035,110,217,24)	[+] Show genes		GO:2000026	regulation of multicellular organismal development	2.46e-09	1.99e-06	1.60 (6974,951,724,158)	[+] Show genes
GO:0051239	regulation of multicellular organismal process	4.91e-07	0.00029	1.28 (2348,567,815,252)	[+] Show genes		GO:0051270	regulation of cellular component movement	1.68e-11	1.23e-08	1.86 (5892,441,857,119)	[+] Show genes		GO:0048869	cellular developmental process	4.03e-13	3.07e-10	1.64 (7035,1182,724,199)	[+] Show genes		GO:0030334	regulation of cell migration	2.72e-09	2.06e-06	1.77 (6974,437,998,111)	[+] Show genes
GO:0048870	cell motility	5.9e-07	0.000329	1.54 (2348,195,815,104)	[+] Show genes		GO:0040011	locomotion	5.56e-11	3.86e-08	2.25 (5892,412,484,76)	[+] Show genes		GO:0009966	regulation of signal transduction	5.26e-13	3.79e-10	1.54 (7035,1450,757,240)	[+] Show genes		GO:0010941	regulation of cell death	3.2e-09	2.3e-06	1.89 (6974,797,439,95)	[+] Show genes
GO:0045595	regulation of cell differentiation	6.72e-07	0.000355	1.39 (2348,335,802,159)	[+] Show genes		GO:0051607	defense response to virus	6.52e-11	4.29e-08	2.95 (5892,87,965,42)	[+] Show genes		GO:0050793	regulation of developmental process	6.67e-13	4.56e-10	1.80 (7035,1218,465,145)	[+] Show genes		GO:0042981	regulation of apoptotic process	4.01e-09	2.72e-06	1.94 (6974,729,439,89)	[+] Show genes
GO:0009605	response to external stimulus	6.72e-07	0.000338	1.57 (2348,248,616,102)	[+] Show genes		GO:0006412	translation	1.01e-10	6.28e-08	2.68 (5892,123,894,50)	[+] Show genes		GO:0007155	cell adhesion	6.81e-13	4.42e-10	2.04 (7035,416,885,107)	[+] Show genes		GO:0043067	regulation of programmed cell death	4.6e-09	2.97e-06	1.93 (6974,742,439,90)	[+] Show genes
GO:0051272	positive regulation of cellular component movement	7.75e-07	0.00037	1.62 (2348,152,802,84)	[+] Show genes		GO:2000145	regulation of cell motility	1.15e-10	6.85e-08	1.85 (5892,412,857,111)	[+] Show genes		GO:0032879	regulation of localization	8.35e-13	5.15e-10	1.60 (7035,1263,724,208)	[+] Show genes		GO:0051270	regulation of cellular component movement	4.81e-09	2.96e-06	1.71 (6974,494,998,121)	[+] Show genes
GO:0032502	developmental process	8.66e-07	0.000395	1.20 (2348,858,816,359)	[+] Show genes		GO:0032502	developmental process	1.28e-10	7.27e-08	1.36 (5892,1787,752,311)	[+] Show genes		GO:0009615	response to virus	1.57e-12	9.23e-10	5.58 (7035,157,217,27)	[+] Show genes		GO:2000145	regulation of cell motility	5.89e-09	3.46e-06	1.74 (6974,458,998,114)	[+] Show genes
GO:0007166	cell surface receptor signaling pathway	9.5e-07	0.000415	1.35 (2348,377,820,178)	[+] Show genes		GO:0050896	response to stimulus	1.52e-10	8.25e-08	1.30 (5892,1842,966,394)	[+] Show genes		GO:0042221	response to chemical	5.33e-12	3.01e-09	1.50 (7035,1233,951,250)	[+] Show genes		GO:0051239	regulation of multicellular organismal process	6.84e-09	3.84e-06	1.41 (6974,1357,918,251)	[+] Show genes
GO:0007165	signal transduction	1.33e-06	0.000555	1.23 (2348,696,839,306)	[+] Show genes		GO:0098609	cell-cell adhesion	1.66e-10	8.65e-08	3.20 (5892,176,418,40)	[+] Show genes		GO:0022603	regulation of anatomical structure morphogenesis	1.33e-11	7.2e-09	1.94 (7035,548,742,112)	[+] Show genes		GO:0022603	regulation of anatomical structure morphogenesis	7.54e-09	4.05e-06	1.79 (6974,558,740,106)	[+] Show genes
GO:0048869	cellular developmental process	1.63e-06	0.000653	1.69 (2348,480,231,80)	[+] Show genes									GO:0098542	defense response to other organism	2.05e-11	1.06e-08	5.24 (7035,161,217,26)	[+] Show genes		GO:0085029	extracellular matrix assembly	1.22e-08	6.29e-06	81.28 (6974,11,39,5)	[+] Show genes
GO:0002682	regulation of immune system process	1.79e-06	0.000692	1.52 (2348,237,685,105)	[+] Show genes									GO:0045765	regulation of angiogenesis	2.48e-11	1.24e-08	3.47 (7035,158,501,39)	[+] Show genes		GO:0010646	regulation of cell communication	1.33e-08	6.6e-06	1.62 (6974,1583,360,132)	[+] Show genes
GO:0010810	regulation of cell-substrate adhesion	1.92e-06	0.000715	4.14 (2348,68,150,18)	[+] Show genes									GO:0007166	cell surface receptor signaling pathway	2.88e-11	1.39e-08	1.61 (7035,958,833,183)	[+] Show genes		GO:0051704	multi-organism process	1.59e-08	7.62e-06	1.60 (6974,635,980,143)	[+] Show genes

## Sheet: Supplementary data 3
Cell lines	cell line origins	Media
Fallopian tube cell lines	Drapkin lab	DMEMF12+2% USG
DF-cell lines	Drapkin lab	DMEMF12+2% USG
TOV21G	ATCC	RPMI +10%FBS
OVCAR4	NCI/DCTD	RPMI +10%FBS
OVCAR8	NCI/DCTD	RPMI +10%FBS
COV318	ATCC	RPMI +10%FBS
OVSAHO	Gottfried Konecny	RPMI +10%FBS
CAOV3	ATCC	RPMI +10%FBS
Kuramochi	Gottfied Konecny	RPMI +10%FBS
CAOV4	ATCC	RPMI +10%FBS
JHOS-2	RIKEN	RPMI +10%FBS
JHOS-4	RIKEN	RPMI +10%FBS
OVKATE	HSRRB	RPMI +10%FBS

## Sheet: Supplementary data 4
Chemicals, plasmids and recombinant protein	company	lot number
Fibronectin	Gibco	33016015
Calcein	Thermo Fisher	L3224
Ethidium bromide	Thermo Fisher	L3224
siRNA	company	lot number
L1CAM	Origene	SR322227
Integrin ɑ5	Origene	SR303968
Integrin β1	Origene	SR303967
Fibronectin 1	Origene	SR303970
Plasmids	company
L1CAM	Vectorbuilder
Commercial Assays	company	lot number
MTS-Assay	Promega	G3582

## Sheet: Supplementary data 5
Antibody	company	lot number	species	methods/	Antibody Registry
				dilution
L1CAM 14.10	Peter Altevogt		M	WB 1:2000
	DKFZ			IHC 1:400
L1CAM 9.3	Peter Altevogt		M	IP 10µg/ml, IF 1:100
	DKFZ
L1CAM	Abcam	ab208155	R	IHC 1:400
β-Actin	Cell Signaling	#3700	M	WB 1:1000	AB_2242334
Integrin ɑ5	Cell Signaling	#98204	R	WB 1:1000
Integrin β1	Cell Signaling	#34971	R	WB 1:1000
Fibronectin 1	Abcam	ab2413	R	WB 1:2000	AB_2262874
AKT	Cell Signaling	#2920	M	WB 1:1000	AB_1147620
p-AKT	Cell Signaling	#4060	R	WB 1:1000	AB_2315049
ERK	Cell Signaling	#4695	R	WB 1:1000	AB_390779
p-ERK	Cell Signaling	#4370	R	WB 1:1000	AB_2315112
P53	Santa Cruz Biotechnology	sc-126	M	IHC 1:200	AB_628082
PAX8	Cell Signaling	#8875	R	IHC 1:200
Stathmin	Cell Signaling	#3352	R	IHC 1:200	AB_330234
P16	Ventana Laboratories	725-4713	M	HC 1:200
control IgG	Cell Signaling	#5415	M	IP 10µg/ml,
control IgG	Cell Signaling	#3900	R	IP 10µg/ml,	AB_1550038
GAPDH	Cell Signaling	#5014	R	WB 1:1000	AB_2107301
