# Supplementary material for: L1CAM is required for early dissemination of fallopian tube carcinoma precursors to the ovary
Source: Commun Biol. 2022 Dec 12;5:1362. doi: 10.1038/s42003-022-04314-8 (PMC9744873; doi:10.1038/s42003-022-04314-8)
Supplement: Supplementary file 5 — Supplementary Data 6 [file 42003_2022_4314_MOESM5_ESM.xlsx]

## Sheet: Figure 1a
samples	L1CAM	cancer type abbreviation
TCGA-DA-A1IC-06	16.23	SKCM
TCGA-P8-A6RX-01	15.97	PCPG
TCGA-SQ-A6I6-01	15.96	PCPG
TCGA-RW-A67V-01	15.89	PCPG
TCGA-S7-A7X1-01	15.82	PCPG
TCGA-RW-A7D0-01	15.8	PCPG
TCGA-S7-A7WP-01	15.75	PCPG
TCGA-RW-A68B-01	15.75	PCPG
TCGA-WB-A81S-01	15.72	PCPG
TCGA-W2-A7HA-01	15.71	PCPG
TCGA-TT-A6YP-01	15.68	PCPG
TCGA-BQ-5879-01	15.59	KIRP
TCGA-WB-A820-01	15.58	PCPG
TCGA-SR-A6MQ-01	15.57	PCPG
TCGA-RW-A67Y-01	15.56	PCPG
TCGA-S7-A7WL-01	15.54	PCPG
TCGA-D3-A1QA-06	15.53	SKCM
TCGA-QR-A703-01	15.51	PCPG
TCGA-SR-A6MP-01	15.5	PCPG
TCGA-RX-A8JQ-01	15.5	PCPG
TCGA-SR-A6MZ-01	15.5	PCPG
TCGA-WB-A818-01	15.49	PCPG
TCGA-RW-A68A-01	15.48	PCPG
TCGA-GN-A8LL-06	15.45	SKCM
TCGA-SR-A6MS-01	15.4	PCPG
TCGA-QT-A5XO-01	15.39	PCPG
TCGA-BF-A5ES-01	15.38	SKCM
TCGA-QT-A7U0-01	15.38	PCPG
TCGA-WB-A81W-01	15.37	PCPG
TCGA-W2-A7H7-01	15.35	PCPG
TCGA-QR-A707-01	15.35	PCPG
TCGA-D3-A5GL-06	15.34	SKCM
TCGA-RW-A7CZ-01	15.33	PCPG
TCGA-S7-A7WQ-01	15.32	PCPG
TCGA-FR-A3YO-06	15.29	SKCM
TCGA-G7-6793-01	15.29	KIRP
TCGA-FW-A3TU-06	15.28	SKCM
TCGA-S7-A7WX-01	15.28	PCPG
TCGA-RW-A68F-01	15.28	PCPG
TCGA-QR-A6H5-01	15.26	PCPG
TCGA-XV-AAZY-01	15.25	SKCM
TCGA-RW-A67X-01	15.24	PCPG
TCGA-WB-A81J-01	15.24	PCPG
TCGA-RT-A6Y9-01	15.23	PCPG
TCGA-QR-A70J-01	15.22	PCPG
TCGA-WB-A81Q-01	15.22	PCPG
TCGA-WB-A814-01	15.21	PCPG
TCGA-QR-A6GU-01	15.21	PCPG
TCGA-QR-A6ZZ-01	15.21	PCPG
TCGA-QR-A6GZ-05	15.21	PCPG
TCGA-DA-A95Y-06	15.2	SKCM
TCGA-WB-A821-01	15.2	PCPG
TCGA-TT-A6YN-01	15.19	PCPG
TCGA-WB-A80P-01	15.18	PCPG
TCGA-TT-A6YJ-01	15.18	PCPG
TCGA-WB-A81K-01	15.17	PCPG
TCGA-F9-A4JJ-01	15.15	KIRP
TCGA-QR-A6GZ-01	15.14	PCPG
TCGA-D9-A1JW-06	15.13	SKCM
TCGA-P8-A5KD-01	15.12	PCPG
TCGA-W2-A7UY-01	15.12	PCPG
TCGA-SR-A6MX-06	15.12	PCPG
TCGA-BQ-5883-01	15.12	KIRP
TCGA-GL-7966-01	15.11	KIRP
TCGA-WB-A81F-01	15.1	PCPG
TCGA-WB-A81V-01	15.09	PCPG
TCGA-WB-A822-01	15.08	PCPG
TCGA-QR-A70N-01	15.08	PCPG
TCGA-WB-A81T-01	15.08	PCPG
TCGA-PR-A5PG-01	15.08	PCPG
TCGA-S7-A7WR-01	15.08	PCPG
TCGA-W2-A7HB-01	15.07	PCPG
TCGA-QT-A5XL-01	15.06	PCPG
TCGA-WB-A81I-01	15.06	PCPG
TCGA-QT-A5XK-01	15.04	PCPG
TCGA-QR-A70M-01	15.04	PCPG
TCGA-FS-A4F2-06	15.03	SKCM
TCGA-QR-A70I-01	15.02	PCPG
TCGA-WB-A80M-01	15	PCPG
TCGA-SP-A6QG-01	14.99	PCPG
TCGA-SA-A6C2-01	14.99	PCPG
TCGA-QR-A6GW-01	14.98	PCPG
TCGA-S7-A7X0-01	14.98	PCPG
TCGA-QR-A70A-01	14.98	PCPG
TCGA-S7-A7X2-01	14.95	PCPG
TCGA-QR-A702-01	14.95	PCPG
TCGA-EE-A183-06	14.94	SKCM
TCGA-WB-A81P-01	14.94	PCPG
TCGA-WB-A81M-01	14.94	PCPG
TCGA-RW-A67W-01	14.93	PCPG
TCGA-QT-A5XN-01	14.92	PCPG
TCGA-W2-A7HD-01	14.92	PCPG
TCGA-GN-A266-06	14.91	SKCM
TCGA-QR-A7IP-01	14.91	PCPG
TCGA-RW-A681-01	14.91	PCPG
TCGA-GF-A6C9-06	14.9	SKCM
TCGA-QR-A70U-01	14.9	PCPG
TCGA-SR-A6MY-01	14.89	PCPG
TCGA-D3-A8GR-06	14.89	SKCM
TCGA-W2-A7HF-01	14.88	PCPG
TCGA-P7-A5NX-01	14.87	PCPG
TCGA-ER-A19K-01	14.86	SKCM
TCGA-EE-A185-06	14.84	SKCM
TCGA-SQ-A6I4-01	14.84	PCPG
TCGA-FS-A1ZZ-06	14.84	SKCM
TCGA-RW-A689-01	14.84	PCPG
TCGA-WB-A81D-01	14.84	PCPG
TCGA-P7-A5NY-01	14.84	PCPG
TCGA-QR-A6H1-01	14.83	PCPG
TCGA-W2-A7HC-01	14.83	PCPG
TCGA-QR-A6H6-01	14.83	PCPG
TCGA-QR-A7IN-01	14.82	PCPG
TCGA-SP-A6QJ-01	14.82	PCPG
TCGA-QR-A6GS-01	14.81	PCPG
TCGA-P7-A5NY-05	14.8	PCPG
TCGA-QT-A5XP-01	14.78	PCPG
TCGA-RW-A688-01	14.78	PCPG
TCGA-2Z-A9JN-01	14.78	KIRP
TCGA-D3-A1Q8-06	14.76	SKCM
TCGA-WB-A80V-01	14.75	PCPG
TCGA-RW-A68C-01	14.74	PCPG
TCGA-D3-A1QA-07	14.73	SKCM
TCGA-CZ-4858-01	14.72	KIRC
TCGA-QT-A5XM-01	14.72	PCPG
TCGA-YG-AA3N-01	14.7	SKCM
TCGA-SI-A71P-01	14.69	SARC
TCGA-S7-A7WM-01	14.68	PCPG
TCGA-SP-A6QD-01	14.68	PCPG
TCGA-QR-A70D-01	14.67	PCPG
TCGA-WB-A819-01	14.65	PCPG
TCGA-W2-A7H5-01	14.64	PCPG
TCGA-QR-A6H2-01	14.64	PCPG
TCGA-V4-A9EJ-01	14.63	UVM
TCGA-D3-A8GM-06	14.62	SKCM
TCGA-SP-A6QI-01	14.62	PCPG
TCGA-EB-A1NK-01	14.61	SKCM
TCGA-RT-A6YC-01	14.61	PCPG
TCGA-QR-A70W-01	14.61	PCPG
TCGA-VD-A8KG-01	14.61	UVM
TCGA-KN-8427-01	14.6	KICH
TCGA-RW-A8AZ-01	14.59	PCPG
TCGA-SR-A6MX-01	14.58	PCPG
TCGA-RW-A684-01	14.58	PCPG
TCGA-W2-A7HH-01	14.57	PCPG
TCGA-SR-A6MT-01	14.56	PCPG
TCGA-QR-A6GO-01	14.56	PCPG
TCGA-D3-A8GL-06	14.56	SKCM
TCGA-EE-A2MI-06	14.54	SKCM
TCGA-QR-A70K-01	14.54	PCPG
TCGA-S7-A7WN-01	14.54	PCPG
TCGA-S7-A7WU-01	14.53	PCPG
TCGA-QR-A6GR-01	14.52	PCPG
TCGA-RW-A680-01	14.52	PCPG
TCGA-WB-A80N-01	14.51	PCPG
TCGA-GN-A26C-01	14.49	SKCM
TCGA-BF-A3DL-01	14.48	SKCM
TCGA-QR-A705-01	14.48	PCPG
TCGA-A4-7915-01	14.47	KIRP
TCGA-QR-A70P-01	14.47	PCPG
TCGA-WB-A81G-01	14.46	PCPG
TCGA-WB-A816-01	14.46	PCPG
TCGA-WE-A8JZ-06	14.45	SKCM
TCGA-SR-A6MU-01	14.44	PCPG
TCGA-QR-A70E-01	14.44	PCPG
TCGA-EB-A3XB-01	14.43	SKCM
TCGA-QR-A6H4-01	14.43	PCPG
TCGA-FR-A3YN-06	14.43	SKCM
TCGA-QR-A70V-01	14.43	PCPG
TCGA-S7-A7WW-01	14.42	PCPG
TCGA-EE-A2GT-06	14.41	SKCM
TCGA-WB-A81E-01	14.41	PCPG
TCGA-WB-A81N-01	14.41	PCPG
TCGA-DZ-6131-01	14.41	KIRP
TCGA-RW-A68D-01	14.4	PCPG
TCGA-QR-A70T-01	14.37	PCPG
TCGA-EE-A3AF-06	14.34	SKCM
TCGA-A4-8312-01	14.34	KIRP
TCGA-QR-A70Q-01	14.33	PCPG
TCGA-ER-A2NG-06	14.32	SKCM
TCGA-TT-A6YK-01	14.32	PCPG
TCGA-EB-A5UN-06	14.31	SKCM
TCGA-BF-A1PV-01	14.29	SKCM
TCGA-QR-A6GY-01	14.29	PCPG
TCGA-SR-A6MV-01	14.29	PCPG
TCGA-WB-A81R-01	14.28	PCPG
TCGA-WB-A80O-01	14.27	PCPG
TCGA-D9-A1JX-06	14.26	SKCM
TCGA-3B-A9HT-01	14.25	SARC
TCGA-QR-A706-01	14.25	PCPG
TCGA-WB-A815-01	14.24	PCPG
TCGA-QR-A70R-01	14.24	PCPG
TCGA-S7-A7WT-01	14.23	PCPG
TCGA-ER-A197-06	14.22	SKCM
TCGA-QR-A70X-01	14.22	PCPG
TCGA-FS-A4F0-06	14.22	SKCM
TCGA-SR-A6MR-01	14.19	PCPG
TCGA-RT-A6YA-01	14.18	PCPG
TCGA-RW-A685-01	14.18	PCPG
TCGA-KM-8439-01	14.18	KICH
TCGA-EB-A6L9-06	14.17	SKCM
TCGA-D3-A3ML-06	14.17	SKCM
TCGA-KN-8437-01	14.17	KICH
TCGA-W2-A7HE-01	14.17	PCPG
TCGA-D3-A2JD-06	14.15	SKCM
TCGA-EE-A29S-06	14.15	SKCM
TCGA-QR-A6GX-01	14.15	PCPG
TCGA-P8-A6RY-01	14.09	PCPG
TCGA-EE-A29C-06	14.08	SKCM
TCGA-PR-A5PF-01	14.08	PCPG
TCGA-F9-A8NY-01	14.07	KIRP
TCGA-E1-A7YS-01	14.07	LGG
TCGA-FS-A1ZD-06	14.06	SKCM
TCGA-GN-A4U7-06	14.06	SKCM
TCGA-AP-A05H-01	14.03	UCEC
TCGA-BQ-5888-01	14.03	KIRP
TCGA-EE-A2A6-06	14.02	SKCM
TCGA-EE-A29E-06	14.01	SKCM
TCGA-YG-AA3O-06	14	SKCM
TCGA-WB-A80L-01	13.98	PCPG
TCGA-RM-A68W-01	13.98	PCPG
TCGA-DI-A2QT-01	13.97	UCEC
TCGA-WB-A81H-01	13.95	PCPG
TCGA-EB-A430-01	13.94	SKCM
TCGA-QT-A69Q-01	13.94	PCPG
TCGA-AK-3453-01	13.94	KIRC
TCGA-RN-A68Q-01	13.93	SARC
TCGA-QR-A70O-01	13.93	PCPG
TCGA-EE-A2MR-06	13.92	SKCM
TCGA-EE-A2A2-06	13.92	SKCM
TCGA-BQ-5893-01	13.92	KIRP
TCGA-AP-A0LI-01	13.92	UCEC
TCGA-BF-A1PZ-01	13.9	SKCM
TCGA-WB-A817-01	13.9	PCPG
TCGA-GN-A263-01	13.86	SKCM
TCGA-CS-5394-01	13.86	LGG
TCGA-QR-A6H0-01	13.86	PCPG
TCGA-BP-4985-01	13.85	KIRC
TCGA-W3-AA1V-06	13.85	SKCM
TCGA-D3-A3CF-06	13.84	SKCM
TCGA-KM-8639-01	13.84	KICH
TCGA-SR-A6MX-05	13.83	PCPG
TCGA-BQ-5894-01	13.82	KIRP
TCGA-WE-A8ZR-06	13.81	SKCM
TCGA-P8-A5KC-01	13.81	PCPG
TCGA-BF-A5ER-01	13.81	SKCM
TCGA-WB-A80Y-01	13.81	PCPG
TCGA-B0-5084-01	13.81	KIRC
TCGA-SP-A6QC-01	13.8	PCPG
TCGA-EE-A29V-06	13.78	SKCM
TCGA-EK-A3GM-01	13.78	CESC
TCGA-FS-A1ZG-06	13.77	SKCM
TCGA-SP-A6QF-01	13.77	PCPG
TCGA-BF-A1Q0-01	13.76	SKCM
TCGA-ER-A2ND-06	13.75	SKCM
TCGA-FR-A3R1-01	13.75	SKCM
TCGA-LP-A4AX-01	13.74	CESC
TCGA-WB-A81A-01	13.74	PCPG
TCGA-EW-A1P4-01	13.73	BRCA
TCGA-UY-A8OB-01	13.72	BLCA
TCGA-B5-A1MY-01	13.71	UCEC
TCGA-TQ-A7RQ-01	13.71	LGG
TCGA-XG-A823-01	13.69	PCPG
TCGA-QH-A6X8-01	13.69	LGG
TCGA-EB-A4IQ-01	13.68	SKCM
TCGA-P4-A5E8-01	13.68	KIRP
TCGA-WE-A8K4-01	13.64	SKCM
TCGA-DU-8168-01	13.64	LGG
TCGA-DQ-5631-01	13.63	HNSC
TCGA-D9-A3Z1-06	13.63	SKCM
TCGA-05-4434-01	13.63	LUAD
TCGA-W3-A825-06	13.63	SKCM
TCGA-QQ-A8VG-01	13.63	SARC
TCGA-EE-A182-06	13.63	SKCM
TCGA-2H-A9GN-01	13.63	ESCA
TCGA-WE-AAA4-06	13.62	SKCM
TCGA-P4-A5EA-01	13.6	KIRP
TCGA-EE-A29L-06	13.57	SKCM
TCGA-SP-A6QK-01	13.57	PCPG
TCGA-FD-A3B6-01	13.56	BLCA
TCGA-ER-A1A1-06	13.56	SKCM
TCGA-5P-A9K8-01	13.56	KIRP
TCGA-W3-AA1Q-06	13.56	SKCM
TCGA-S7-A7WV-01	13.55	PCPG
TCGA-D3-A8GB-06	13.55	SKCM
TCGA-P5-A72Z-01	13.54	LGG
TCGA-13-A5FT-01	13.53	OV
TCGA-BF-AAP0-06	13.51	SKCM
TCGA-PR-A5PH-01	13.5	PCPG
TCGA-ER-A2NC-06	13.49	SKCM
TCGA-D9-A3Z3-06	13.49	SKCM
TCGA-SR-A6N0-01	13.47	PCPG
TCGA-FW-A3R5-06	13.46	SKCM
TCGA-UF-A7JV-01	13.45	HNSC
TCGA-QR-A6H3-01	13.45	PCPG
TCGA-D9-A6E9-06	13.44	SKCM
TCGA-W3-AA1O-06	13.44	SKCM
TCGA-EZ-7264-01	13.44	LGG
TCGA-BF-A5EP-01	13.43	SKCM
TCGA-CZ-4863-11	13.41	KIRC
TCGA-QR-A70H-01	13.41	PCPG
TCGA-MH-A857-01	13.4	KIRP
TCGA-BQ-5888-11	13.39	KIRP
TCGA-QR-A70C-01	13.36	PCPG
TCGA-P5-A5F0-01	13.36	LGG
TCGA-QR-A6GT-01	13.35	PCPG
TCGA-EE-A3JH-06	13.35	SKCM
TCGA-D9-A149-06	13.34	SKCM
TCGA-D3-A2J6-06	13.33	SKCM
TCGA-D3-A1QB-06	13.33	SKCM
TCGA-W3-AA1R-06	13.33	SKCM
TCGA-B5-A5OE-01	13.33	UCEC
TCGA-FD-A62N-01	13.31	BLCA
TCGA-D3-A51H-06	13.31	SKCM
TCGA-S9-A6TX-01	13.3	LGG
TCGA-VD-A8KB-01	13.3	UVM
TCGA-EB-A51B-01	13.29	SKCM
TCGA-D3-A8GD-06	13.29	SKCM
TCGA-EE-A2MQ-06	13.29	SKCM
TCGA-D9-A6EA-06	13.27	SKCM
TCGA-EK-A3GK-01	13.27	CESC
TCGA-BR-8373-01	13.26	STAD
TCGA-D3-A8GI-06	13.25	SKCM
TCGA-CZ-5452-11	13.25	KIRC
TCGA-QR-A70G-01	13.25	PCPG
TCGA-HW-A5KJ-01	13.25	LGG
TCGA-AZ-6607-01	13.24	COAD
TCGA-ER-A19C-06	13.21	SKCM
TCGA-QH-A6X4-01	13.21	LGG
TCGA-EB-A5SF-01	13.2	SKCM
TCGA-EB-A3XC-01	13.2	SKCM
TCGA-RN-AAAQ-01	13.2	SARC
TCGA-EE-A2MS-06	13.18	SKCM
TCGA-RM-A68T-01	13.18	PCPG
TCGA-DA-A3F5-06	13.18	SKCM
TCGA-TM-A84M-01	13.18	LGG
TCGA-61-2003-01	13.17	OV
TCGA-D3-A8GK-06	13.17	SKCM
TCGA-61-2110-01	13.16	OV
TCGA-DU-A6S6-01	13.16	LGG
TCGA-FI-A2EX-01	13.16	UCEC
TCGA-BF-A1PU-01	13.15	SKCM
TCGA-D3-A8GQ-06	13.15	SKCM
TCGA-EE-A20I-06	13.14	SKCM
TCGA-D3-A2JA-06	13.13	SKCM
TCGA-EB-A44R-06	13.13	SKCM
TCGA-V4-A9EY-01	13.12	UVM
TCGA-DH-A669-01	13.11	LGG
TCGA-WE-A8ZO-06	13.07	SKCM
TCGA-WC-A884-01	13.07	UVM
TCGA-FG-8189-01	13.07	LGG
TCGA-EE-A2A1-06	13.06	SKCM
TCGA-DV-5576-01	13.06	KIRC
TCGA-BF-AAOX-01	13.06	SKCM
TCGA-AX-A1C8-01	13.06	UCEC
TCGA-WB-A80Q-01	13.06	PCPG
TCGA-N6-A4VC-01	13.05	UCS
TCGA-DB-A75K-01	13.05	LGG
TCGA-BF-AAOU-01	13.04	SKCM
TCGA-KP-A3W1-01	13.03	UCEC
TCGA-DH-A7UR-01	13.03	LGG
TCGA-A5-A2K4-01	13.03	UCEC
TCGA-2J-AAB6-01	13.02	PAAD
TCGA-DU-6410-01	13.02	LGG
TCGA-ER-A19A-06	13.01	SKCM
TCGA-FW-A3TV-06	13.01	SKCM
TCGA-FR-A7U9-06	13	SKCM
TCGA-IA-A40Y-01	13	KIRP
TCGA-DA-A1HW-06	12.98	SKCM
TCGA-BQ-7061-11	12.98	KIRP
TCGA-BF-A5EQ-01	12.97	SKCM
TCGA-JU-AAVI-01	12.96	UCEC
TCGA-MQ-A4LV-01	12.96	MESO
TCGA-24-1616-01	12.96	OV
TCGA-DX-A3U8-01	12.94	SARC
TCGA-W3-A824-06	12.94	SKCM
TCGA-AJ-A23M-01	12.93	UCEC
TCGA-EB-A4OY-01	12.93	SKCM
TCGA-41-2571-01	12.92	GBM
TCGA-ZF-AA5H-01	12.91	BLCA
TCGA-VW-A7QS-01	12.91	LGG
TCGA-S9-A7R1-01	12.91	LGG
TCGA-EB-A44O-01	12.9	SKCM
TCGA-D3-A5GT-01	12.9	SKCM
TCGA-QB-AA9O-06	12.89	SKCM
TCGA-B0-5107-01	12.89	KIRC
TCGA-S9-A6TY-01	12.89	LGG
TCGA-VD-A8KE-01	12.89	UVM
TCGA-EE-A3JI-06	12.89	SKCM
TCGA-DV-A4W0-05	12.88	KIRC
TCGA-EE-A3AC-06	12.87	SKCM
TCGA-N6-A4VG-01	12.87	UCS
TCGA-23-1809-01	12.87	OV
TCGA-29-1710-01	12.85	OV
TCGA-EB-A42Z-01	12.85	SKCM
TCGA-EB-A5FP-01	12.85	SKCM
TCGA-RW-A68G-01	12.85	PCPG
TCGA-HW-7487-01	12.85	LGG
TCGA-EE-A2MT-06	12.84	SKCM
TCGA-DU-A7T6-01	12.84	LGG
TCGA-S9-A7IQ-01	12.84	LGG
TCGA-YZ-A983-01	12.84	UVM
TCGA-EE-A184-06	12.83	SKCM
TCGA-EY-A1GS-01	12.82	UCEC
TCGA-CZ-5468-11	12.82	KIRC
TCGA-WB-A80K-01	12.82	PCPG
TCGA-AX-A2IO-01	12.8	UCEC
TCGA-EE-A2GL-06	12.8	SKCM
TCGA-GL-A59R-11	12.78	KIRP
TCGA-CZ-5465-11	12.78	KIRC
TCGA-KN-8430-11	12.78	KICH
TCGA-D9-A4Z6-06	12.77	SKCM
TCGA-ER-A19F-06	12.77	SKCM
TCGA-DU-6397-02	12.77	LGG
TCGA-CZ-4865-11	12.77	KIRC
TCGA-B0-4712-11	12.77	KIRC
TCGA-06-0680-11	12.77
TCGA-ER-A193-06	12.76	SKCM
TCGA-06-0675-11	12.76
TCGA-S9-A6WH-01	12.76	LGG
TCGA-HT-A5R9-01	12.75	LGG
TCGA-F6-A8O3-01	12.75	LGG
TCGA-UY-A9PB-01	12.74	BLCA
TCGA-Z2-AA3V-06	12.74	SKCM
TCGA-BP-4760-01	12.73	KIRC
TCGA-FG-8181-01	12.73	LGG
TCGA-D9-A1X3-06	12.72	SKCM
TCGA-D3-A1Q9-06	12.72	SKCM
TCGA-HT-8012-01	12.72	LGG
TCGA-BK-A0CC-01	12.7	UCEC
TCGA-DU-5874-01	12.7	LGG
TCGA-WE-AAA3-06	12.69	SKCM
TCGA-RW-A686-06	12.69	PCPG
TCGA-CS-5390-01	12.69	LGG
TCGA-RW-A686-01	12.69	PCPG
TCGA-DB-A64L-01	12.69	LGG
TCGA-WC-A880-01	12.69	UVM
TCGA-EE-A29N-06	12.68	SKCM
TCGA-R6-A6DN-01	12.68	ESCA
TCGA-B6-A0I1-01	12.68	BRCA
TCGA-GN-A268-06	12.68	SKCM
TCGA-HT-8019-01	12.68	LGG
TCGA-CZ-5458-11	12.67	KIRC
TCGA-EB-A6QY-01	12.67	SKCM
TCGA-HT-7471-01	12.67	LGG
TCGA-FG-5962-01	12.67	LGG
TCGA-EE-A29B-06	12.66	SKCM
TCGA-EK-A2RJ-01	12.66	CESC
TCGA-IH-A3EA-01	12.65	SKCM
TCGA-CZ-5469-11	12.65	KIRC
TCGA-BQ-5891-01	12.65	KIRP
TCGA-KM-8441-01	12.64	KICH
TCGA-AX-A2H4-01	12.64	UCEC
TCGA-FS-A1ZC-06	12.63	SKCM
TCGA-AX-A3G3-01	12.63	UCEC
TCGA-25-1623-01	12.62	OV
TCGA-CW-6087-01	12.62	KIRC
TCGA-24-1562-01	12.62	OV
TCGA-AX-A1C7-01	12.62	UCEC
TCGA-EE-A29W-06	12.61	SKCM
TCGA-D3-A3MV-06	12.61	SKCM
TCGA-HW-7491-01	12.61	LGG
TCGA-EX-A3L1-01	12.6	CESC
TCGA-EY-A212-01	12.6	UCEC
TCGA-E1-A7YY-01	12.59	LGG
TCGA-CS-6669-01	12.59	LGG
TCGA-EE-A2GM-06	12.58	SKCM
TCGA-Y8-A8S1-01	12.58	KIRP
TCGA-FS-A1YY-06	12.57	SKCM
TCGA-25-1322-01	12.57	OV
TCGA-61-1900-01	12.57	OV
TCGA-CS-6668-01	12.57	LGG
TCGA-B0-4699-01	12.56	KIRC
TCGA-4Z-AA84-01	12.56	BLCA
TCGA-4Z-AA81-01	12.56	BLCA
TCGA-S9-A6UB-01	12.56	LGG
TCGA-77-8130-01	12.55	LUSC
TCGA-XF-AAMW-01	12.55	BLCA
TCGA-FS-A1ZB-06	12.55	SKCM
TCGA-EB-A57M-01	12.55	SKCM
TCGA-38-4630-01	12.55	LUAD
TCGA-CZ-5457-11	12.55	KIRC
TCGA-HT-8113-01	12.55	LGG
TCGA-06-0681-11	12.55
TCGA-KN-8423-11	12.54	KICH
TCGA-EB-A3Y7-01	12.54	SKCM
TCGA-WE-A8ZX-06	12.53	SKCM
TCGA-DU-A6S2-01	12.52	LGG
TCGA-EE-A2MN-06	12.51	SKCM
TCGA-BK-A26L-01	12.51	UCEC
TCGA-BH-A0E6-01	12.51	BRCA
TCGA-QH-A6CZ-01	12.51	LGG
TCGA-V4-A9ET-01	12.51	UVM
TCGA-EE-A3JD-06	12.5	SKCM
TCGA-25-1323-01	12.5	OV
TCGA-E1-5311-01	12.5	LGG
TCGA-DA-A1IA-06	12.49	SKCM
TCGA-HT-8558-01	12.49	LGG
TCGA-S9-A6WI-01	12.49	LGG
TCGA-VR-AA7B-01	12.48	ESCA
TCGA-B2-5636-01	12.48	KIRC
TCGA-DU-7302-01	12.48	LGG
TCGA-EE-A2GU-06	12.47	SKCM
TCGA-DU-A6S3-01	12.47	LGG
TCGA-EE-A3JB-06	12.46	SKCM
TCGA-FS-A1ZT-06	12.45	SKCM
TCGA-FG-A713-01	12.45	LGG
TCGA-DU-A6S8-01	12.44	LGG
TCGA-D3-A51G-06	12.43	SKCM
TCGA-DU-7300-01	12.43	LGG
TCGA-C5-A907-01	12.4	CESC
TCGA-HZ-8005-01	12.39	PAAD
TCGA-B0-5701-11	12.39	KIRC
TCGA-SP-A6QH-01	12.39	PCPG
TCGA-AH-6549-01	12.39	READ
TCGA-CW-6088-11	12.39	KIRC
TCGA-DU-7018-01	12.39	LGG
TCGA-S9-A7QZ-01	12.39	LGG
TCGA-HT-7481-01	12.39	LGG
TCGA-Y8-A8RY-11	12.38	KIRP
TCGA-EB-A41B-01	12.38	SKCM
TCGA-FD-A3SQ-01	12.37	BLCA
TCGA-29-1783-01	12.37	OV
TCGA-B0-5705-11	12.37	KIRC
TCGA-EY-A1GM-01	12.37	UCEC
TCGA-DU-A7TG-01	12.37	LGG
TCGA-N5-A4RS-01	12.36	UCS
TCGA-BF-A9VF-01	12.36	SKCM
TCGA-BQ-5884-01	12.36	KIRP
TCGA-06-0678-11	12.36
TCGA-HT-8107-01	12.36	LGG
TCGA-IN-A7NU-01	12.35	STAD
TCGA-TM-A7C5-01	12.35	LGG
TCGA-HT-7694-01	12.35	LGG
TCGA-D6-6826-01	12.34	HNSC
TCGA-D9-A148-06	12.34	SKCM
TCGA-EB-A44Q-06	12.34	SKCM
TCGA-HT-7874-01	12.34	LGG
TCGA-HT-A619-01	12.34	LGG
TCGA-CV-7255-01	12.33	HNSC
TCGA-CZ-5456-11	12.33	KIRC
TCGA-HT-7856-01	12.33	LGG
TCGA-QR-A708-01	12.33	PCPG
TCGA-D3-A2JO-06	12.32	SKCM
TCGA-3N-A9WB-06	12.32	SKCM
TCGA-B5-A0JN-01	12.32	UCEC
TCGA-UF-A7JD-01	12.31	HNSC
TCGA-D3-A51J-06	12.31	SKCM
TCGA-CJ-5689-11	12.31	KIRC
TCGA-CI-6619-01	12.31	READ
TCGA-VM-A8CB-01	12.31	LGG
TCGA-D3-A8GC-06	12.3	SKCM
TCGA-C5-A2LT-01	12.3	CESC
TCGA-CZ-5453-11	12.3	KIRC
TCGA-EE-A29M-06	12.29	SKCM
TCGA-DU-6392-01	12.29	LGG
TCGA-GN-A8LK-06	12.29	SKCM
TCGA-GL-A9DE-11	12.28	KIRP
TCGA-BF-A3DM-01	12.27	SKCM
TCGA-RP-A695-06	12.27	SKCM
TCGA-2Z-A9J9-01	12.27	KIRP
TCGA-HT-7616-01	12.27	LGG
TCGA-DU-7294-01	12.27	LGG
TCGA-B6-A1KC-01	12.26	BRCA
TCGA-CZ-5463-11	12.26	KIRC
TCGA-V3-A9ZY-01	12.26	UVM
TCGA-FR-A44A-06	12.25	SKCM
TCGA-FS-A4FC-06	12.25	SKCM
TCGA-D3-A1Q1-06	12.25	SKCM
TCGA-TM-A84R-01	12.25	LGG
TCGA-AX-A0IW-01	12.25	UCEC
TCGA-AF-2687-01	12.24	READ
TCGA-AA-3812-01	12.24	COAD
TCGA-A4-7287-01	12.24	KIRP
TCGA-P4-A5ED-11	12.24	KIRP
TCGA-GN-A265-06	12.23	SKCM
TCGA-CZ-5989-11	12.23	KIRC
TCGA-E1-A7YO-01	12.23	LGG
TCGA-AP-A05A-01	12.23	UCEC
TCGA-FS-A1ZJ-06	12.21	SKCM
TCGA-QT-A5XJ-01	12.21	PCPG
TCGA-DV-5567-01	12.21	KIRC
TCGA-HT-A74L-01	12.21	LGG
TCGA-HW-8322-01	12.21	LGG
TCGA-ER-A19E-06	12.2	SKCM
TCGA-CJ-4891-01	12.2	KIRC
TCGA-VQ-A8DU-01	12.2	STAD
TCGA-E6-A1LZ-01	12.2	UCEC
TCGA-FU-A40J-01	12.2	CESC
TCGA-ER-A19Q-06	12.19	SKCM
TCGA-EE-A17Y-06	12.19	SKCM
TCGA-NC-A5HK-01	12.19	LUSC
TCGA-DB-A64W-01	12.18	LGG
TCGA-IK-8125-01	12.18	LGG
TCGA-HT-A61A-01	12.17	LGG
TCGA-BA-6868-01	12.16	HNSC
TCGA-ER-A19T-06	12.16	SKCM
TCGA-G4-6299-01	12.16	COAD
TCGA-EE-A181-06	12.16	SKCM
TCGA-B0-5098-01	12.15	KIRC
TCGA-HT-7606-01	12.15	LGG
TCGA-FG-7641-01	12.15	LGG
TCGA-RP-A693-06	12.14	SKCM
TCGA-D7-6525-01	12.14	STAD
TCGA-FS-A4F9-06	12.14	SKCM
TCGA-DU-6400-01	12.14	LGG
TCGA-P5-A737-01	12.14	LGG
TCGA-ND-A4WA-01	12.13	UCS
TCGA-12-0618-01	12.13	GBM
TCGA-UY-A9PA-01	12.13	BLCA
TCGA-P5-A77W-01	12.13	LGG
TCGA-CZ-5455-11	12.12	KIRC
TCGA-HT-8105-01	12.12	LGG
TCGA-S9-A6WP-01	12.12	LGG
TCGA-B0-5109-01	12.11	KIRC
TCGA-A4-A4ZT-11	12.11	KIRP
TCGA-KP-A3W0-01	12.11	UCEC
TCGA-QS-A8F1-01	12.11	UCEC
TCGA-A8-A082-01	12.1	BRCA
TCGA-70-6722-01	12.1	LUSC
TCGA-B8-5549-11	12.1	KIRC
TCGA-DU-6397-01	12.1	LGG
TCGA-C5-A3HE-01	12.1	CESC
TCGA-4Z-AA86-01	12.09	BLCA
TCGA-BF-AAP4-01	12.09	SKCM
TCGA-D1-A0ZP-01	12.09	UCEC
TCGA-HT-7607-01	12.09	LGG
TCGA-30-1861-01	12.08	OV
TCGA-D3-A2JG-06	12.08	SKCM
TCGA-A5-A0G5-01	12.08	UCEC
TCGA-CW-5584-11	12.08	KIRC
TCGA-EE-A3J5-06	12.07	SKCM
TCGA-VQ-A94O-01	12.07	STAD
TCGA-4Z-AA83-01	12.07	BLCA
TCGA-V4-A9EC-01	12.07	UVM
TCGA-EE-A2MU-06	12.06	SKCM
TCGA-DH-A66F-01	12.06	LGG
TCGA-D1-A16S-01	12.06	UCEC
TCGA-24-2293-01	12.05	OV
TCGA-13-0890-01	12.05	OV
TCGA-B8-A54K-01	12.05	KIRC
TCGA-S7-A7WO-01	12.05	PCPG
TCGA-SH-A7BC-01	12.03	MESO
TCGA-HF-7136-01	12.03	STAD
TCGA-WE-AAA0-06	12.03	SKCM
TCGA-25-1626-01	12.02	OV
TCGA-KN-8436-11	12.02	KICH
TCGA-PG-A915-01	12.02	UCEC
TCGA-R8-A73M-01	12.02	LGG
TCGA-FS-A4F8-06	12.01	SKCM
TCGA-L5-A8NG-01	12.01	ESCA
TCGA-FG-7637-01	12.01	LGG
TCGA-KN-8431-11	12.01	KICH
TCGA-BQ-5887-01	12	KIRP
TCGA-HT-8015-01	12	LGG
TCGA-FT-A3EE-01	11.99	BLCA
TCGA-FS-A1ZH-06	11.99	SKCM
TCGA-CS-6670-01	11.99	LGG
TCGA-B0-5703-11	11.99	KIRC
TCGA-A6-6654-01	11.98	COAD
TCGA-BQ-5889-01	11.98	KIRP
TCGA-XE-AAOC-01	11.97	TGCT
TCGA-AJ-A3IA-01	11.97	UCEC
TCGA-61-2016-01	11.97	OV
TCGA-VR-A8Q7-01	11.96	ESCA
TCGA-AO-A128-01	11.96	BRCA
TCGA-EB-A5UL-06	11.96	SKCM
TCGA-P4-A5E8-11	11.95	KIRP
TCGA-DH-5141-01	11.95	LGG
TCGA-61-2111-01	11.95	OV
TCGA-FD-A3SP-01	11.94	BLCA
TCGA-F7-8298-01	11.94	HNSC
TCGA-N8-A56S-01	11.94	UCS
TCGA-V4-A9F4-01	11.94	UVM
TCGA-V4-A9F7-01	11.94	UVM
TCGA-AJ-A23N-01	11.93	UCEC
TCGA-ER-A2NE-06	11.93	SKCM
TCGA-KN-8425-11	11.93	KICH
TCGA-QH-A86X-01	11.93	LGG
TCGA-GV-A40E-01	11.92	BLCA
TCGA-D3-A2J8-06	11.92	SKCM
TCGA-AR-A0TS-01	11.92	BRCA
TCGA-D8-A1XF-01	11.92	BRCA
TCGA-UF-A7JA-01	11.92	HNSC
TCGA-EB-A431-01	11.92	SKCM
TCGA-QR-A700-01	11.92	PCPG
TCGA-QH-A65R-01	11.92	LGG
TCGA-HT-7687-01	11.92	LGG
TCGA-23-2084-01	11.91	OV
TCGA-B5-A0K8-01	11.91	UCEC
TCGA-DX-AB36-01	11.9	SARC
TCGA-CD-8535-01	11.9	STAD
TCGA-TM-A84J-01	11.9	LGG
TCGA-D3-A8GP-06	11.9	SKCM
TCGA-B9-4115-11	11.9	KIRP
TCGA-BQ-7051-11	11.9	KIRP
TCGA-AX-A3GI-01	11.9	UCEC
TCGA-EB-A24D-01	11.89	SKCM
TCGA-LN-A49M-01	11.89	ESCA
TCGA-EB-A4OZ-01	11.89	SKCM
TCGA-DH-A669-02	11.89	LGG
TCGA-DU-5849-01	11.89	LGG
TCGA-QH-A6CY-01	11.89	LGG
TCGA-66-2756-01	11.88	LUSC
TCGA-BQ-5887-11	11.88	KIRP
TCGA-44-6779-01	11.87	LUAD
TCGA-L5-A8NR-01	11.87	ESCA
TCGA-FI-A3PX-01	11.87	UCEC
TCGA-HT-7688-01	11.87	LGG
TCGA-CJ-5672-11	11.86	KIRC
TCGA-KO-8403-11	11.86	KICH
TCGA-HT-7695-01	11.86	LGG
TCGA-IG-A3I8-11	11.85	ESCA
TCGA-EE-A29D-06	11.85	SKCM
TCGA-A6-6651-01	11.85	COAD
TCGA-CW-5580-11	11.85	KIRC
TCGA-B0-5690-11	11.85	KIRC
TCGA-30-1857-01	11.84	OV
TCGA-BG-A0M6-01	11.84	UCEC
TCGA-HR-A2OH-06	11.83	SKCM
TCGA-S9-A6WL-01	11.83	LGG
TCGA-23-1122-01	11.82	OV
TCGA-VQ-A91S-01	11.82	STAD
TCGA-AZ-6605-11	11.81	COAD
TCGA-AG-3575-01	11.81	READ
TCGA-UY-A8OC-01	11.8	BLCA
TCGA-MA-AA43-01	11.8	CESC
TCGA-AJ-A3EJ-01	11.8	UCEC
TCGA-BQ-7055-11	11.8	KIRP
TCGA-BR-A4IY-01	11.79	STAD
TCGA-CS-4943-01	11.79	LGG
TCGA-A4-A7UZ-01	11.78	KIRP
TCGA-DB-A64R-01	11.78	LGG
TCGA-DX-AATS-01	11.77	SARC
TCGA-55-A493-01	11.77	LUAD
TCGA-EE-A29H-06	11.77	SKCM
TCGA-A4-A57E-11	11.77	KIRP
TCGA-B5-A3S1-01	11.77	UCEC
TCGA-EY-A4KR-01	11.77	UCEC
TCGA-DU-8162-01	11.77	LGG
TCGA-ZF-AA58-01	11.76	BLCA
TCGA-W9-A837-01	11.76	LGG
TCGA-DB-5278-01	11.76	LGG
TCGA-EY-A3L3-01	11.76	UCEC
TCGA-DZ-6131-11	11.75	KIRP
TCGA-KN-8422-11	11.75	KICH
TCGA-KN-8429-11	11.75	KICH
TCGA-TQ-A7RN-01	11.75	LGG
TCGA-DB-A4XH-01	11.75	LGG
TCGA-09-1674-01	11.75	OV
TCGA-29-1762-01	11.75	OV
TCGA-BP-4795-01	11.74	KIRC
TCGA-B0-5706-11	11.74	KIRC
TCGA-KN-8428-11	11.74	KICH
TCGA-K6-A3WQ-01	11.74	UCEC
TCGA-FG-5964-01	11.74	LGG
TCGA-EL-A3GP-01	11.73	THCA
TCGA-AR-A5QQ-01	11.73	BRCA
TCGA-GM-A2DF-01	11.73	BRCA
TCGA-TQ-A7RI-01	11.73	LGG
TCGA-R5-A7ZF-01	11.73	STAD
TCGA-QH-A65Z-01	11.73	LGG
TCGA-E2-A574-01	11.72	BRCA
TCGA-IN-7806-01	11.72	STAD
TCGA-S9-A7J3-01	11.72	LGG
TCGA-EE-A3AB-06	11.71	SKCM
TCGA-EY-A2OO-01	11.71	UCEC
TCGA-DB-5270-01	11.71	LGG
TCGA-EY-A210-01	11.71	UCEC
TCGA-VD-A8KL-01	11.71	UVM
TCGA-DK-A2I2-01	11.7	BLCA
TCGA-ZN-A9VP-01	11.7	MESO
TCGA-DZ-6134-11	11.7	KIRP
TCGA-RY-A840-01	11.7	LGG
TCGA-HW-7489-01	11.69	LGG
TCGA-B8-5552-11	11.68	KIRC
TCGA-TQ-A7RU-01	11.68	LGG
TCGA-B2-5641-11	11.68	KIRC
TCGA-CZ-5467-11	11.68	KIRC
TCGA-IB-A7LX-01	11.67	PAAD
TCGA-AP-A05J-01	11.67	UCEC
TCGA-24-1463-01	11.66	OV
TCGA-EE-A17X-06	11.66	SKCM
TCGA-YS-AA4M-01	11.66	MESO
TCGA-06-0221-02	11.66	GBM
TCGA-61-2094-01	11.66	OV
TCGA-GL-6846-11	11.66	KIRP
TCGA-KO-8415-11	11.66	KICH
TCGA-DH-5144-01	11.66	LGG
TCGA-FI-A2F8-01	11.65	UCEC
TCGA-KT-A74X-01	11.65	LGG
TCGA-B5-A5OD-01	11.65	UCEC
TCGA-WY-A859-01	11.64	LGG
TCGA-29-1770-01	11.63	OV
TCGA-B0-5711-11	11.63	KIRC
TCGA-HT-A5R7-01	11.63	LGG
TCGA-VD-AA8M-01	11.63	UVM
TCGA-61-1724-01	11.62	OV
TCGA-A5-A1OH-01	11.62	UCEC
TCGA-BT-A2LA-01	11.62	BLCA
TCGA-DU-6393-01	11.62	LGG
TCGA-DB-A4XA-01	11.62	LGG
TCGA-HT-7610-01	11.62	LGG
TCGA-EE-A2GC-06	11.61	SKCM
TCGA-DB-A64Q-01	11.61	LGG
TCGA-GU-A762-01	11.6	BLCA
TCGA-HT-8018-01	11.6	LGG
TCGA-DZ-6133-11	11.6	KIRP
TCGA-44-7670-01	11.59	LUAD
TCGA-3X-AAV9-01	11.59	CHOL
TCGA-WE-A8K1-06	11.59	SKCM
TCGA-61-2104-01	11.59	OV
TCGA-AG-3882-01	11.59	READ
TCGA-DU-7008-01	11.59	LGG
TCGA-A5-A0G1-01	11.59	UCEC
TCGA-A8-A09R-01	11.58	BRCA
TCGA-FR-A726-01	11.58	SKCM
TCGA-BP-5199-01	11.58	KIRC
TCGA-31-1959-01	11.58	OV
TCGA-ER-A19S-06	11.58	SKCM
TCGA-D3-A1Q3-06	11.58	SKCM
TCGA-CZ-5454-11	11.58	KIRC
TCGA-B0-5696-11	11.58	KIRC
TCGA-24-1549-01	11.58	OV
TCGA-DJ-A2Q9-01	11.57	THCA
TCGA-EE-A29X-06	11.57	SKCM
TCGA-MQ-A4LM-01	11.57	MESO
TCGA-RY-A847-01	11.57	LGG
TCGA-AX-A0IU-01	11.57	UCEC
TCGA-A5-A1OG-01	11.57	UCEC
TCGA-C5-A1M9-01	11.56	CESC
TCGA-2H-A9GF-01	11.56	ESCA
TCGA-KN-8424-11	11.56	KICH
TCGA-FG-A710-01	11.56	LGG
TCGA-YS-A95B-01	11.54	MESO
TCGA-CR-6493-01	11.54	HNSC
TCGA-DU-7292-01	11.53	LGG
TCGA-B5-A0K3-01	11.53	UCEC
TCGA-24-2027-01	11.53	OV
TCGA-HT-7881-01	11.53	LGG
TCGA-DC-6156-01	11.52	READ
TCGA-24-1544-01	11.52	OV
TCGA-41-5651-01	11.51	GBM
TCGA-09-2051-01	11.51	OV
TCGA-B5-A1MS-01	11.51	UCEC
TCGA-DU-8164-01	11.51	LGG
TCGA-HT-8109-01	11.51	LGG
TCGA-24-1424-01	11.5	OV
TCGA-AN-A0FJ-01	11.5	BRCA
TCGA-36-1577-01	11.5	OV
TCGA-VS-A94X-01	11.5	CESC
TCGA-66-2769-01	11.49	LUSC
TCGA-29-2428-01	11.49	OV
TCGA-25-1634-01	11.49	OV
TCGA-E1-5319-01	11.49	LGG
TCGA-EE-A2MM-06	11.49	SKCM
TCGA-DU-A7TC-01	11.49	LGG
TCGA-31-1951-01	11.48	OV
TCGA-XD-AAUI-01	11.48	PAAD
TCGA-E2-A1LL-01	11.48	BRCA
TCGA-AG-3732-11	11.48	READ
TCGA-DZ-6132-11	11.48	KIRP
TCGA-A6-6652-01	11.48	COAD
TCGA-AZ-4323-01	11.47	COAD
TCGA-EO-A1Y5-01	11.47	UCEC
TCGA-3A-A9IJ-01	11.47	PAAD
TCGA-EE-A2M6-06	11.46	SKCM
TCGA-77-7138-01	11.46	LUSC
TCGA-25-1625-01	11.46	OV
TCGA-KN-8426-11	11.46	KICH
TCGA-FG-7643-01	11.46	LGG
TCGA-GH-A9DA-01	11.45	CESC
TCGA-24-1557-01	11.45	OV
TCGA-HT-7880-01	11.45	LGG
TCGA-S9-A6WD-01	11.45	LGG
TCGA-VD-AA8O-01	11.45	UVM
TCGA-UT-A88G-01	11.44	MESO
TCGA-06-0174-01	11.44	GBM
TCGA-CJ-5681-11	11.44	KIRC
TCGA-CG-5724-01	11.43	STAD
TCGA-VQ-A8P3-01	11.43	STAD
TCGA-EO-A3KU-01	11.43	UCEC
TCGA-25-1871-01	11.43	OV
TCGA-E9-A1R4-01	11.42	BRCA
TCGA-IB-AAUQ-01	11.42	PAAD
TCGA-EB-A5SH-06	11.42	SKCM
TCGA-DU-A76R-01	11.42	LGG
TCGA-MQ-A4LJ-01	11.41	MESO
TCGA-DX-AB3C-01	11.41	SARC
TCGA-28-2510-01	11.41
TCGA-AX-A3FT-01	11.41	UCEC
TCGA-CZ-5462-11	11.41	KIRC
TCGA-29-1705-01	11.4	OV
TCGA-N8-A4PL-01	11.4	UCS
TCGA-HT-A74K-01	11.4	LGG
TCGA-KL-8326-11	11.4	KICH
TCGA-XF-A9SY-01	11.39	BLCA
TCGA-FG-8186-01	11.39	LGG
TCGA-B9-4116-01	11.39	KIRP
TCGA-BR-8683-01	11.38	STAD
TCGA-AF-2692-11	11.38	READ
TCGA-HZ-A9TJ-06	11.38	PAAD
TCGA-WE-A8ZY-06	11.38	SKCM
TCGA-FB-AAQ1-01	11.38	PAAD
TCGA-AA-3870-01	11.38	COAD
TCGA-G4-6297-01	11.37	COAD
TCGA-19-2629-01	11.37	GBM
TCGA-LN-A4A5-01	11.36	ESCA
TCGA-PC-A5DM-01	11.36	SARC
TCGA-ER-A19N-06	11.36	SKCM
TCGA-QB-A6FS-06	11.36	SKCM
TCGA-YD-A89C-06	11.36	SKCM
TCGA-CN-4735-01	11.36	HNSC
TCGA-DU-7009-01	11.36	LGG
TCGA-21-5783-01	11.35	LUSC
TCGA-59-2354-01	11.35	OV
TCGA-RS-A6TO-01	11.35	HNSC
TCGA-CJ-4637-01	11.35	KIRC
TCGA-VQ-A8E7-01	11.35	STAD
TCGA-DB-A64P-01	11.34	LGG
TCGA-BQ-7059-11	11.34	KIRP
TCGA-DU-5870-02	11.34	LGG
TCGA-DX-A8BP-01	11.33	SARC
TCGA-EE-A3AD-06	11.33	SKCM
TCGA-22-5481-01	11.33	LUSC
TCGA-DU-7309-01	11.33	LGG
TCGA-HT-7677-01	11.33	LGG
TCGA-DB-A4XB-01	11.33	LGG
TCGA-EE-A2GN-06	11.32	SKCM
TCGA-UD-AAC7-01	11.32	MESO
TCGA-BQ-5877-01	11.32	KIRP
TCGA-A7-A3J0-01	11.32	BRCA
TCGA-CS-5396-01	11.32	LGG
TCGA-FS-A4F5-06	11.31	SKCM
TCGA-EB-A42Y-01	11.31	SKCM
TCGA-25-1631-01	11.31	OV
TCGA-D3-A3BZ-06	11.3	SKCM
TCGA-D3-A3CB-06	11.3	SKCM
TCGA-XF-A9SM-01	11.3	BLCA
TCGA-BQ-5875-11	11.3	KIRP
TCGA-N5-A4RD-01	11.3	UCS
TCGA-NA-A4R1-01	11.3	UCS
TCGA-B0-4815-01	11.29	KIRC
TCGA-24-1546-01	11.29	OV
TCGA-EB-A4IS-01	11.29	SKCM
TCGA-2G-AAM2-01	11.29
TCGA-33-4579-01	11.29
TCGA-CZ-5470-11	11.29	KIRC
TCGA-HW-7495-01	11.29	LGG
TCGA-S9-A7QY-01	11.29	LGG
TCGA-KN-8434-11	11.29	KICH
TCGA-FA-A6HN-01	11.29	DLBC
TCGA-BF-A1PX-01	11.28	SKCM
TCGA-HT-7474-01	11.28	LGG
TCGA-HT-7681-01	11.28	LGG
TCGA-HT-7605-01	11.28	LGG
TCGA-D1-A1NU-01	11.28	UCEC
TCGA-DB-A64V-01	11.28	LGG
TCGA-B0-5694-11	11.27	KIRC
TCGA-A4-8310-01	11.27	KIRP
TCGA-HT-A616-01	11.27	LGG
TCGA-AX-A2H5-01	11.27	UCEC
TCGA-VQ-A8E2-01	11.26	STAD
TCGA-ER-A19W-06	11.26	SKCM
TCGA-AQ-A0Y5-01	11.25	BRCA
TCGA-XE-AANI-01	11.25	TGCT
TCGA-BH-A5IZ-01	11.25	BRCA
TCGA-HT-7877-01	11.25	LGG
TCGA-TM-A7CF-01	11.25	LGG
TCGA-C8-A12P-01	11.24	BRCA
TCGA-D5-6537-01	11.24	COAD
TCGA-FR-A7U8-06	11.24	SKCM
TCGA-Z2-A8RT-06	11.24	SKCM
TCGA-DU-A7T8-01	11.24	LGG
TCGA-BQ-5891-11	11.24	KIRP
TCGA-GL-7966-11	11.24	KIRP
TCGA-KN-8435-11	11.24	KICH
TCGA-HT-7467-01	11.24	LGG
TCGA-BQ-5878-11	11.24	KIRP
TCGA-KL-8324-11	11.24	KICH
TCGA-D9-A4Z5-01	11.23	SKCM
TCGA-SH-A9CU-01	11.23	MESO
TCGA-PG-A7D5-01	11.23	UCEC
TCGA-HT-7480-01	11.23	LGG
TCGA-B0-5697-11	11.23	KIRC
TCGA-CV-A6JD-01	11.22	HNSC
TCGA-K4-A5RH-01	11.22	BLCA
TCGA-DA-A1I0-06	11.22	SKCM
TCGA-BA-5149-01	11.22	HNSC
TCGA-BQ-7045-11	11.21	KIRP
TCGA-FS-A4FD-06	11.2	SKCM
TCGA-CW-5589-11	11.2	KIRC
TCGA-FG-5963-02	11.19	LGG
TCGA-AZ-6598-11	11.19	COAD
TCGA-09-1670-01	11.19	OV
TCGA-AP-A0L9-01	11.19	UCEC
TCGA-GL-6846-01	11.19	KIRP
TCGA-S9-A6UA-01	11.18	LGG
TCGA-TQ-A7RG-01	11.18	LGG
TCGA-5M-AATE-01	11.18	COAD
TCGA-A2-A0T7-01	11.17	BRCA
TCGA-FS-A1ZU-06	11.17	SKCM
TCGA-C8-A8HP-01	11.17	BRCA
TCGA-CD-A487-01	11.17	STAD
TCGA-KN-8433-11	11.17	KICH
TCGA-DU-5851-01	11.17	LGG
TCGA-HT-7475-01	11.17	LGG
TCGA-V4-A9EA-01	11.17	UVM
TCGA-MQ-A6BR-01	11.16	MESO
TCGA-C5-A7UC-01	11.16	CESC
TCGA-JY-A938-01	11.16	ESCA
TCGA-CV-6003-01	11.16	HNSC
TCGA-33-4566-01	11.16	LUSC
TCGA-29-1702-01	11.16	OV
TCGA-CW-5581-11	11.16	KIRC
TCGA-BQ-7046-11	11.16	KIRP
TCGA-5P-A9JZ-01	11.16	KIRP
TCGA-LN-A9FP-01	11.15	ESCA
TCGA-BF-AAP2-01	11.15	SKCM
TCGA-CZ-5461-11	11.15	KIRC
TCGA-N9-A4Q7-01	11.15	UCS
TCGA-DA-A960-01	11.15	SKCM
TCGA-CW-6087-11	11.15	KIRC
TCGA-13-1405-01	11.14	OV
TCGA-B0-5712-11	11.14	KIRC
TCGA-N9-A4Q3-01	11.14	UCS
TCGA-CJ-6033-11	11.14	KIRC
TCGA-VD-AA8S-01	11.14	UVM
TCGA-P3-A5QA-01	11.13	HNSC
TCGA-EE-A29A-06	11.13	SKCM
TCGA-D1-A16I-01	11.13	UCEC
TCGA-KN-8427-11	11.13	KICH
TCGA-VQ-A94P-01	11.12	STAD
TCGA-2J-AABP-01	11.12	PAAD
TCGA-EA-A556-01	11.12	CESC
TCGA-FW-A5DY-06	11.12	SKCM
TCGA-CV-5436-01	11.12	HNSC
TCGA-24-1603-01	11.12	OV
TCGA-31-1944-01	11.11	OV
TCGA-AP-A05D-01	11.11	UCEC
TCGA-24-1847-01	11.11	OV
TCGA-L5-A4OG-01	11.11	ESCA
TCGA-TM-A84G-01	11.11	LGG
TCGA-AA-3973-01	11.11	COAD
TCGA-HT-7470-01	11.11	LGG
TCGA-ER-A2NF-06	11.11	SKCM
TCGA-D3-A3MO-06	11.1	SKCM
TCGA-CJ-4895-01	11.1	KIRC
TCGA-XF-A9SJ-01	11.1	BLCA
TCGA-KN-8437-11	11.1	KICH
TCGA-CJ-5678-11	11.1	KIRC
TCGA-AG-3898-01	11.1	READ
TCGA-CQ-7065-01	11.1	HNSC
TCGA-LK-A4O0-01	11.09	MESO
TCGA-D3-A51F-06	11.09	SKCM
TCGA-27-1830-01	11.09	GBM
TCGA-61-2009-01	11.09	OV
TCGA-12-0616-01	11.09	GBM
TCGA-61-1728-01	11.09	OV
TCGA-RY-A83Y-01	11.09	LGG
TCGA-QH-A6X9-01	11.09	LGG
TCGA-HU-A4HB-11	11.08	STAD
TCGA-24-0975-01	11.08	OV
TCGA-HU-A4G3-11	11.08	STAD
TCGA-HU-A4GH-11	11.08	STAD
TCGA-K1-A3PO-01	11.08	SARC
TCGA-32-1980-01	11.08	GBM
TCGA-DU-6394-01	11.08	LGG
TCGA-E1-5307-01	11.08	LGG
TCGA-A5-A3LP-01	11.07	UCEC
TCGA-FR-A728-01	11.07	SKCM
TCGA-EB-A4P0-01	11.07	SKCM
TCGA-D3-A2JB-06	11.07	SKCM
TCGA-CM-4750-01	11.07	COAD
TCGA-S9-A6TW-01	11.07	LGG
TCGA-CZ-5984-11	11.07	KIRC
TCGA-DH-A7US-01	11.07	LGG
TCGA-FG-7638-01	11.07	LGG
TCGA-P5-A5F4-01	11.07	LGG
TCGA-25-2398-01	11.06	OV
TCGA-50-6590-01	11.06	LUAD
TCGA-YZ-A980-01	11.06	UVM
TCGA-A6-2675-11	11.05	COAD
TCGA-CZ-5987-11	11.05	KIRC
TCGA-FD-A3N5-01	11.05	BLCA
TCGA-CZ-5986-11	11.05	KIRC
TCGA-B0-5699-11	11.05	KIRC
TCGA-61-1738-01	11.05	OV
TCGA-B0-4688-01	11.04	KIRC
TCGA-TS-A8AI-01	11.04	MESO
TCGA-EB-A97M-01	11.04	SKCM
TCGA-DB-A4XG-01	11.04	LGG
TCGA-TM-A7C4-01	11.04	LGG
TCGA-D3-A3CC-06	11.03	SKCM
TCGA-CV-7438-01	11.03	HNSC
TCGA-HU-A4GP-11	11.03	STAD
TCGA-HU-A4GY-11	11.03	STAD
TCGA-FS-A1Z0-06	11.03	SKCM
TCGA-BH-A1ES-06	11.03	BRCA
TCGA-06-5411-01	11.03	GBM
TCGA-A5-A0G3-01	11.03	UCEC
TCGA-CJ-5677-11	11.03	KIRC
TCGA-BQ-5884-11	11.03	KIRP
TCGA-TS-A7P7-01	11.02	MESO
TCGA-CV-5979-01	11.02	HNSC
TCGA-30-1891-01	11.02	OV
TCGA-CJ-5676-11	11.02	KIRC
TCGA-DB-5274-01	11.02	LGG
TCGA-GV-A3JX-01	11.02	BLCA
TCGA-A5-A2K2-01	11.02	UCEC
TCGA-FR-A7UA-06	11.01	SKCM
TCGA-ND-A4W6-01	11.01	UCS
TCGA-KL-8329-11	11.01	KICH
TCGA-D1-A15V-01	11.01	UCEC
TCGA-04-1362-01	11.01	OV
TCGA-EB-A3XE-01	11	SKCM
TCGA-BB-A5HY-01	11	HNSC
TCGA-HU-A4GC-11	10.99	STAD
TCGA-B0-5402-11	10.99	KIRC
TCGA-CJ-6030-11	10.99	KIRC
TCGA-AZ-6603-11	10.98	COAD
TCGA-B6-A1KF-01	10.98	BRCA
TCGA-CG-4440-01	10.98	STAD
TCGA-FG-A60J-01	10.98	LGG
TCGA-HT-8010-01	10.98	LGG
TCGA-DB-A75P-01	10.98	LGG
TCGA-24-1418-01	10.97	OV
TCGA-24-1849-01	10.97	OV
TCGA-FG-A6J1-01	10.97	LGG
TCGA-CN-4733-01	10.96	HNSC
TCGA-DH-5140-01	10.96	LGG
TCGA-CW-5585-11	10.96	KIRC
TCGA-BQ-7044-11	10.96	KIRP
TCGA-CZ-5451-11	10.96	KIRC
TCGA-R8-A6MO-01	10.96	LGG
TCGA-NK-A5CT-01	10.95	LUSC
TCGA-B0-5691-11	10.95	KIRC
TCGA-FG-A60K-01	10.95	LGG
TCGA-VS-A94Y-01	10.94	CESC
TCGA-ER-A42L-06	10.94	SKCM
TCGA-AG-A026-01	10.94	READ
TCGA-BR-8485-01	10.93	STAD
TCGA-FP-7735-11	10.93	STAD
TCGA-C5-A1BN-01	10.93	CESC
TCGA-VG-A8LO-01	10.93	OV
TCGA-BQ-5890-11	10.93	KIRP
TCGA-C5-A0TN-01	10.92	CESC
TCGA-B6-A0WX-01	10.92	BRCA
TCGA-55-6968-01	10.92	LUAD
TCGA-12-1597-01	10.92	GBM
TCGA-B2-5636-11	10.92	KIRC
TCGA-ZJ-AB0I-01	10.92	CESC
TCGA-ZF-AA4V-01	10.91	BLCA
TCGA-CZ-4860-01	10.91	KIRC
TCGA-W3-AA21-06	10.91	SKCM
TCGA-BQ-7048-01	10.91	KIRP
TCGA-HT-7603-01	10.91	LGG
TCGA-F4-6857-01	10.9
TCGA-IB-AAUP-01	10.9	PAAD
TCGA-BR-6456-01	10.9	STAD
TCGA-BR-7723-01	10.9	STAD
TCGA-3C-AAAU-01	10.9	BRCA
TCGA-CD-8525-01	10.9	STAD
TCGA-DB-5275-01	10.9	LGG
TCGA-LN-A7HY-01	10.89	ESCA
TCGA-DB-A4XE-01	10.89	LGG
TCGA-6A-AB49-01	10.88	LUSC
TCGA-HT-8564-01	10.88	LGG
TCGA-S9-A7J0-01	10.88	LGG
TCGA-EE-A3AE-06	10.87	SKCM
TCGA-GD-A3OS-01	10.87	BLCA
TCGA-DH-A66G-01	10.87	LGG
TCGA-CZ-4864-11	10.87	KIRC
TCGA-TM-A84H-01	10.87	LGG
TCGA-QK-A6IG-01	10.86	HNSC
TCGA-A2-A0YM-01	10.86	BRCA
TCGA-BR-7716-01	10.86	STAD
TCGA-AP-A056-01	10.86	UCEC
TCGA-P5-A77X-01	10.86	LGG
TCGA-VD-A8K9-01	10.86	UVM
TCGA-AL-A5DJ-01	10.85	KIRP
TCGA-3U-A98D-01	10.84	MESO
TCGA-EK-A2R8-01	10.84	CESC
TCGA-CZ-5982-11	10.84	KIRC
TCGA-BQ-5879-11	10.84	KIRP
TCGA-HT-A615-01	10.84	LGG
TCGA-A8-A08J-01	10.83	BRCA
TCGA-LB-A7SX-01	10.83	PAAD
TCGA-38-4625-01	10.82	LUAD
TCGA-IE-A3OV-01	10.82	SARC
TCGA-D8-A1XG-01	10.82	BRCA
TCGA-25-2404-01	10.82	OV
TCGA-25-1318-01	10.82	OV
TCGA-WY-A85E-01	10.82	LGG
TCGA-P5-A5EY-01	10.82	LGG
TCGA-AL-7173-01	10.81	KIRP
TCGA-CQ-6227-01	10.81	HNSC
TCGA-CJ-5679-11	10.81	KIRC
TCGA-CQ-5330-01	10.8	HNSC
TCGA-36-1568-01	10.8	OV
TCGA-5P-A9K9-01	10.79	KIRP
TCGA-FP-7829-11	10.79	STAD
TCGA-VD-A8KA-01	10.79	UVM
TCGA-AA-3496-11	10.78	COAD
TCGA-2X-A9D5-01	10.78	TGCT
TCGA-BR-A452-01	10.77	STAD
TCGA-13-0730-01	10.77	OV
TCGA-2G-AAM4-01	10.77
TCGA-61-2109-01	10.77	OV
TCGA-S9-A7J2-01	10.77	LGG
TCGA-KL-8339-11	10.77	KICH
TCGA-56-7222-01	10.76	LUSC
TCGA-DU-6399-01	10.76	LGG
TCGA-HW-7486-01	10.76	LGG
TCGA-DU-A76O-01	10.76	LGG
TCGA-D1-A2G0-01	10.76	UCEC
TCGA-2G-AAGS-01	10.75	TGCT
TCGA-WE-A8ZQ-06	10.75	SKCM
TCGA-FB-AAQ2-01	10.75	PAAD
TCGA-B8-4620-11	10.75	KIRC
TCGA-V4-A9E8-01	10.75	UVM
TCGA-B0-4700-11	10.75	KIRC
TCGA-TS-A8AV-01	10.74	MESO
TCGA-CV-7236-01	10.74	HNSC
TCGA-D3-A51E-06	10.74	SKCM
TCGA-HD-7917-01	10.74	HNSC
TCGA-E2-A1LH-01	10.73	BRCA
TCGA-61-1733-01	10.73	OV
TCGA-A2-A4S0-01	10.73	BRCA
TCGA-EB-A5UM-01	10.73	SKCM
TCGA-DU-6403-01	10.73	LGG
TCGA-BR-A453-01	10.72	STAD
TCGA-B4-5378-01	10.72	KIRC
TCGA-24-1423-01	10.72	OV
TCGA-TQ-A7RO-01	10.72	LGG
TCGA-06-2558-01	10.71	GBM
TCGA-D6-6516-01	10.71	HNSC
TCGA-BQ-5882-11	10.71	KIRP
TCGA-FG-A4MT-02	10.71	LGG
TCGA-25-2042-01	10.7	OV
TCGA-Z6-A8JD-01	10.7	ESCA
TCGA-2G-AALS-01	10.7
TCGA-DA-A1I1-06	10.69	SKCM
TCGA-DK-AA6M-01	10.69	BLCA
TCGA-CZ-5988-01	10.69	KIRC
TCGA-25-1628-01	10.69	OV
TCGA-XV-AAZV-01	10.69	SKCM
TCGA-FG-A6IZ-01	10.69	LGG
TCGA-3H-AB3T-01	10.68	MESO
TCGA-HD-8635-01	10.68	HNSC
TCGA-AC-A8OR-01	10.68	BRCA
TCGA-KN-8419-11	10.68	KICH
TCGA-QH-A6XC-01	10.68	LGG
TCGA-TM-A7CA-01	10.68	LGG
TCGA-2Z-A9JJ-01	10.67	KIRP
TCGA-A2-A1G1-01	10.67	BRCA
TCGA-61-1737-01	10.67	OV
TCGA-B6-A409-01	10.67	BRCA
TCGA-FR-A8YD-06	10.67	SKCM
TCGA-S9-A7IY-01	10.67	LGG
TCGA-EE-A2MC-06	10.66	SKCM
TCGA-24-1930-01	10.66	OV
TCGA-GF-A2C7-01	10.66	SKCM
TCGA-24-1842-01	10.66	OV
TCGA-91-6840-01	10.66	LUAD
TCGA-KN-8432-11	10.66	KICH
TCGA-FD-A6TH-01	10.65	BLCA
TCGA-13-1410-01	10.65	OV
TCGA-N8-A4PM-01	10.65	UCS
TCGA-KL-8338-01	10.65	KICH
TCGA-4A-A93X-01	10.65	KIRP
TCGA-F9-A7Q0-01	10.65	KIRP
TCGA-D7-8578-01	10.64	STAD
TCGA-L5-A4OS-01	10.64	ESCA
TCGA-VQ-A92D-01	10.64	STAD
TCGA-29-1703-01	10.64	OV
TCGA-P5-A5EV-01	10.64	LGG
TCGA-AJ-A3BF-01	10.64	UCEC
TCGA-V4-A9EH-01	10.64	UVM
TCGA-E2-A15R-01	10.63	BRCA
TCGA-Y8-A896-01	10.63	KIRP
TCGA-C5-A7X5-01	10.63	CESC
TCGA-EO-A3AV-01	10.63	UCEC
TCGA-CW-5587-11	10.63	KIRC
TCGA-TS-A8AF-01	10.62	MESO
TCGA-59-2350-01	10.62	OV
TCGA-EA-A1QS-01	10.62	CESC
TCGA-13-0924-01	10.62	OV
TCGA-KM-8442-01	10.62	KICH
TCGA-04-1514-01	10.62	OV
TCGA-BA-A6DG-01	10.61	HNSC
TCGA-SH-A9CT-01	10.61	MESO
TCGA-32-2634-01	10.61	GBM
TCGA-HT-7468-01	10.61	LGG
TCGA-P5-A5EZ-01	10.61	LGG
TCGA-56-8201-01	10.6	LUSC
TCGA-QH-A6X5-01	10.6	LGG
TCGA-A7-A6VV-01	10.59	BRCA
TCGA-F1-A72C-01	10.59	STAD
TCGA-P3-A6T2-01	10.59	HNSC
TCGA-61-2101-01	10.59	OV
TCGA-ER-A3EV-06	10.59	SKCM
TCGA-59-2348-01	10.59	OV
TCGA-29-1697-01	10.59	OV
TCGA-EY-A2ON-01	10.59	UCEC
TCGA-50-6595-01	10.58	LUAD
TCGA-L5-A4OQ-11	10.58	ESCA
TCGA-3H-AB3O-01	10.58	MESO
TCGA-FS-A1ZP-06	10.58	SKCM
TCGA-19-0957-02	10.58	GBM
TCGA-EO-A1Y8-01	10.58	UCEC
TCGA-AX-A1CF-01	10.58	UCEC
TCGA-CZ-5988-11	10.58	KIRC
TCGA-24-1434-01	10.57	OV
TCGA-GN-A26D-06	10.57	SKCM
TCGA-ND-A4WC-01	10.57	UCS
TCGA-HT-7684-01	10.57	LGG
TCGA-EE-A2GR-06	10.56	SKCM
TCGA-BR-7704-11	10.56	STAD
TCGA-24-2023-01	10.56	OV
TCGA-S9-A6WE-01	10.56	LGG
TCGA-C5-A2LV-01	10.55	CESC
TCGA-ER-A19D-06	10.55	SKCM
TCGA-EE-A29R-06	10.55	SKCM
TCGA-06-0686-01	10.55	GBM
TCGA-D3-A2JL-06	10.55	SKCM
TCGA-D1-A3JQ-01	10.55	UCEC
TCGA-HQ-A5NE-01	10.54	BLCA
TCGA-GU-AATO-01	10.54	BLCA
TCGA-DU-5855-01	10.54	LGG
TCGA-C4-A0EZ-01	10.54	BLCA
TCGA-2G-AAGA-01	10.54	TGCT
TCGA-DU-7014-01	10.54	LGG
TCGA-P5-A5ET-01	10.54	LGG
TCGA-P5-A5F2-01	10.54	LGG
TCGA-25-1326-01	10.53	OV
TCGA-GF-A4EO-06	10.53	SKCM
TCGA-ER-A2NH-06	10.53	SKCM
TCGA-XN-A8T5-01	10.53	PAAD
TCGA-5N-A9KM-01	10.53	BLCA
TCGA-XF-A9T6-01	10.53	BLCA
TCGA-BR-8690-01	10.53	STAD
TCGA-EA-A43B-01	10.53	CESC
TCGA-DB-A75O-01	10.53	LGG
TCGA-DU-A76K-01	10.53	LGG
TCGA-HT-7620-01	10.53	LGG
TCGA-HT-A4DV-01	10.53	LGG
TCGA-BP-4354-01	10.52	KIRC
TCGA-ER-A194-01	10.52	SKCM
TCGA-TM-A84O-01	10.52	LGG
TCGA-HT-7692-01	10.52	LGG
TCGA-KL-8330-01	10.52	KICH
TCGA-36-1569-01	10.51	OV
TCGA-CV-6961-01	10.51	HNSC
TCGA-2G-AAG7-01	10.51	TGCT
TCGA-TQ-A7RS-01	10.51	LGG
TCGA-DB-A64U-01	10.51	LGG
TCGA-IQ-A61O-01	10.5	HNSC
TCGA-EE-A2GJ-06	10.5	SKCM
TCGA-F5-6464-01	10.5	READ
TCGA-A1-A0SK-01	10.5	BRCA
TCGA-IP-7968-01	10.5	STAD
TCGA-FW-A5DX-01	10.5	SKCM
TCGA-SL-A6J9-01	10.5	UCEC
TCGA-HT-7875-01	10.5	LGG
TCGA-CW-6090-11	10.5	KIRC
TCGA-43-6771-01	10.49	LUSC
TCGA-BF-A3DJ-01	10.49	SKCM
TCGA-HS-A5N8-01	10.48	SARC
TCGA-XF-AAMT-01	10.48	BLCA
TCGA-06-0156-01	10.48	GBM
TCGA-61-2008-01	10.48	OV
TCGA-EA-A3Y4-01	10.48	CESC
TCGA-3A-A9IB-01	10.47	PAAD
TCGA-FD-A6TD-01	10.47	BLCA
TCGA-LK-A4O5-01	10.46	MESO
TCGA-FD-A3SM-01	10.46	BLCA
TCGA-G4-6302-01	10.46	COAD
TCGA-B8-5551-01	10.46	KIRC
TCGA-2J-AABF-01	10.46	PAAD
TCGA-E9-A245-01	10.46	BRCA
TCGA-23-1026-01	10.45	OV
TCGA-61-1918-01	10.45	OV
TCGA-HT-A5R5-01	10.45	LGG
TCGA-S9-A89V-01	10.45	LGG
TCGA-13-1489-02	10.45	OV
TCGA-OR-A5LH-01	10.45	ACC
TCGA-29-1696-01	10.45	OV
TCGA-HZ-8636-01	10.44	PAAD
TCGA-FR-A2OS-01	10.44	SKCM
TCGA-31-1953-01	10.44	OV
TCGA-61-1917-01	10.44	OV
TCGA-CZ-5985-11	10.44	KIRC
TCGA-RP-A690-06	10.44	SKCM
TCGA-A6-4105-01	10.43	COAD
TCGA-D6-6823-01	10.43	HNSC
TCGA-57-1994-01	10.43	OV
TCGA-C8-A8HR-01	10.42	BRCA
TCGA-GN-A8LN-01	10.42	SKCM
TCGA-SO-A8JP-01	10.42	TGCT
TCGA-E1-A7Z3-01	10.42	LGG
TCGA-D1-A1NW-01	10.42	UCEC
TCGA-A7-A26I-01	10.41	BRCA
TCGA-57-1585-01	10.41	OV
TCGA-A2-A3XS-01	10.41	BRCA
TCGA-G4-6298-01	10.41	COAD
TCGA-2G-AAG0-01	10.41	TGCT
TCGA-DU-6542-01	10.41	LGG
TCGA-HW-7493-01	10.41	LGG
TCGA-E9-A3QA-01	10.4	BRCA
TCGA-AF-2691-11	10.4	READ
TCGA-DU-7015-01	10.4	LGG
TCGA-S9-A7J1-01	10.4	LGG
TCGA-P5-A781-01	10.4	LGG
TCGA-EE-A2ML-06	10.4	SKCM
TCGA-DF-A2KY-01	10.4	UCEC
TCGA-V3-A9ZX-01	10.4	UVM
TCGA-EB-A299-01	10.38	SKCM
TCGA-AJ-A3NF-01	10.38	UCEC
TCGA-B0-5709-11	10.38	KIRC
TCGA-DU-7304-01	10.38	LGG
TCGA-IE-A4EJ-01	10.37	SARC
TCGA-EE-A20H-06	10.37	SKCM
TCGA-25-1314-01	10.37	OV
TCGA-HW-8319-01	10.37	LGG
TCGA-WC-A885-01	10.37	UVM
TCGA-36-1576-01	10.36	OV
TCGA-B6-A0IK-01	10.36	BRCA
TCGA-24-2288-01	10.36	OV
TCGA-23-2078-01	10.36	OV
TCGA-CI-6621-01	10.36	READ
TCGA-UD-AAC1-01	10.36	MESO
TCGA-P5-A731-01	10.36	LGG
TCGA-B8-4622-11	10.36	KIRC
TCGA-34-5928-01	10.35	LUSC
TCGA-CV-7415-01	10.35	HNSC
TCGA-39-5028-01	10.35	LUSC
TCGA-21-5787-01	10.35	LUSC
TCGA-IB-AAUO-01	10.35	PAAD
TCGA-AF-2689-11	10.35	READ
TCGA-DV-A4VZ-01	10.35	KIRC
TCGA-BS-A0U9-01	10.35	UCEC
TCGA-61-2098-01	10.35	OV
TCGA-SX-A71V-01	10.35	KIRP
TCGA-06-AABW-11	10.35
TCGA-85-8481-01	10.34	LUSC
TCGA-EE-A2MD-06	10.34	SKCM
TCGA-IG-A3YC-01	10.34	ESCA
TCGA-N5-A4RJ-01	10.34	UCS
TCGA-CZ-5466-11	10.34	KIRC
TCGA-BQ-5877-11	10.34	KIRP
TCGA-25-1316-01	10.34	OV
TCGA-V4-A9EK-01	10.34	UVM
TCGA-TS-A7P6-01	10.33	MESO
TCGA-A2-A0D0-01	10.33	BRCA
TCGA-HT-7476-01	10.33	LGG
TCGA-QQ-A8VF-01	10.33	SARC
TCGA-DB-5279-01	10.33	LGG
TCGA-A2-A0SV-01	10.32	BRCA
TCGA-BT-A42E-01	10.32	BLCA
TCGA-DA-A95Z-06	10.32	SKCM
TCGA-XF-A9T3-01	10.32	BLCA
TCGA-JY-A93E-01	10.32	ESCA
TCGA-2L-AAQM-01	10.32	PAAD
TCGA-B8-4621-01	10.32	KIRC
TCGA-WC-A881-01	10.32	UVM
TCGA-GN-A26A-06	10.31	SKCM
TCGA-D7-8572-01	10.31	STAD
TCGA-D8-A13Y-01	10.31	BRCA
TCGA-AA-3663-11	10.31	COAD
TCGA-KO-8406-01	10.31	KICH
TCGA-EB-A85J-01	10.3	SKCM
TCGA-24-1553-01	10.3	OV
TCGA-A6-2679-11	10.3	COAD
TCGA-IZ-A6M9-01	10.3	KIRP
TCGA-A7-A0D9-01	10.29	BRCA
TCGA-2G-AAKM-01	10.29	TGCT
TCGA-30-1718-01	10.29	OV
TCGA-O2-A52N-01	10.29	LUSC
TCGA-90-A59Q-01	10.29	LUSC
TCGA-C5-A7X3-01	10.29	CESC
TCGA-VF-A8AD-01	10.29	TGCT
TCGA-59-A5PD-01	10.29	OV
TCGA-KL-8334-01	10.29	KICH
TCGA-S9-A6U5-01	10.29	LGG
TCGA-R8-A6ML-01	10.29	LGG
TCGA-FG-6689-01	10.29	LGG
TCGA-A2-A0T1-01	10.28	BRCA
TCGA-EB-A3HV-01	10.28	SKCM
TCGA-LK-A4NW-01	10.28	MESO
TCGA-FR-A8YE-06	10.28	SKCM
TCGA-UD-AABZ-01	10.28	MESO
TCGA-XY-A8S2-01	10.28	TGCT
TCGA-DB-5276-01	10.28	LGG
TCGA-A6-5662-11	10.27	COAD
TCGA-DB-5281-01	10.27	LGG
TCGA-B2-3923-01	10.27	KIRC
TCGA-25-2397-01	10.27	OV
TCGA-N5-A59F-01	10.27	UCS
TCGA-FD-A5C1-01	10.26	BLCA
TCGA-TS-A7P1-01	10.26	MESO
TCGA-EE-A29P-06	10.25	SKCM
TCGA-19-2624-01	10.25	GBM
TCGA-VV-A829-01	10.25	LGG
TCGA-LK-A4O7-01	10.24	MESO
TCGA-C8-A27A-01	10.24	BRCA
TCGA-L5-A4OO-11	10.24	ESCA
TCGA-SN-A84Y-01	10.24	TGCT
TCGA-CQ-7067-01	10.24	HNSC
TCGA-06-0238-01	10.24	GBM
TCGA-TM-A84S-01	10.24	LGG
TCGA-61-1995-01	10.24	OV
TCGA-F6-A8O4-01	10.24	LGG
TCGA-P8-A5KC-11	10.24	PCPG
TCGA-FU-A770-01	10.23	CESC
TCGA-CR-6474-01	10.22	HNSC
TCGA-BR-6801-01	10.22	STAD
TCGA-2G-AALP-01	10.22	TGCT
TCGA-HT-7857-01	10.22	LGG
TCGA-TQ-A7RH-01	10.22	LGG
TCGA-EK-A3GN-01	10.22	CESC
TCGA-DB-A4X9-01	10.22	LGG
TCGA-EE-A3AG-06	10.21	SKCM
TCGA-50-5939-01	10.21	LUAD
TCGA-A4-7828-01	10.21	KIRP
TCGA-EE-A17Z-06	10.21	SKCM
TCGA-EB-A550-01	10.21	SKCM
TCGA-09-1662-01	10.21	OV
TCGA-IS-A3KA-01	10.21	SARC
TCGA-VD-A8KN-01	10.21	UVM
TCGA-BH-A204-01	10.2	BRCA
TCGA-2G-AAGE-01	10.2	TGCT
TCGA-IN-8663-01	10.2	STAD
TCGA-D7-6820-01	10.2	STAD
TCGA-C5-A7UH-01	10.2	CESC
TCGA-AP-A3K1-01	10.2	UCEC
TCGA-ER-A196-01	10.19	SKCM
TCGA-RD-A8MW-01	10.19	STAD
TCGA-N9-A4Q8-01	10.19	UCS
TCGA-DU-5870-01	10.19	LGG
TCGA-AA-3489-11	10.19	COAD
TCGA-25-2400-01	10.19	OV
TCGA-33-AASB-01	10.19	LUSC
TCGA-FG-A711-01	10.19	LGG
TCGA-EW-A2FR-01	10.18	BRCA
TCGA-BH-A0BF-01	10.18	BRCA
TCGA-B6-A0RE-01	10.18	BRCA
TCGA-D3-A2J7-06	10.18	SKCM
TCGA-34-A5IX-01	10.18	LUSC
TCGA-CW-5591-01	10.18	KIRC
TCGA-G4-6310-01	10.18	COAD
TCGA-CV-7089-01	10.18	HNSC
TCGA-FP-8209-01	10.17	STAD
TCGA-2G-AAGY-01	10.17	TGCT
TCGA-EE-A2GI-06	10.17	SKCM
TCGA-FP-7916-01	10.17	STAD
TCGA-2G-AAFM-01	10.17	TGCT
TCGA-A3-3358-11	10.17	KIRC
TCGA-24-1545-01	10.16	OV
TCGA-EE-A3J8-06	10.16	SKCM
TCGA-DB-A4XC-01	10.16	LGG
TCGA-A3-3387-11	10.16	KIRC
TCGA-Q1-A6DT-01	10.16	CESC
TCGA-TQ-A8XE-01	10.16	LGG
TCGA-DX-A8BQ-01	10.15	SARC
TCGA-A2-A0CM-01	10.15	BRCA
TCGA-2G-AALN-01	10.15
TCGA-D3-A5GR-06	10.15	SKCM
TCGA-YD-A9TB-06	10.15	SKCM
TCGA-E2-A159-01	10.14	BRCA
TCGA-EW-A1P8-01	10.14	BRCA
TCGA-NQ-A638-01	10.14	MESO
TCGA-RP-A6K9-06	10.14	SKCM
TCGA-F4-6704-11	10.13	COAD
TCGA-24-1928-01	10.13	OV
TCGA-BP-4177-01	10.13	KIRC
TCGA-CN-A6V3-01	10.13	HNSC
TCGA-IB-7646-01	10.12	PAAD
TCGA-CG-4438-01	10.12	STAD
TCGA-AP-A052-01	10.12	UCEC
TCGA-FI-A3PV-01	10.12	UCEC
TCGA-19-4065-02	10.11	GBM
TCGA-EB-A5KH-06	10.11	SKCM
TCGA-CJ-4868-01	10.11	KIRC
TCGA-CC-A7IJ-01	10.11	LIHC
TCGA-UZ-A9PN-01	10.11	KIRP
TCGA-ER-A2NB-01	10.11	SKCM
TCGA-DB-5277-01	10.11	LGG
TCGA-GF-A6C8-06	10.11	SKCM
TCGA-JW-A5VG-01	10.11	CESC
TCGA-F7-A623-01	10.11	HNSC
TCGA-EI-6917-01	10.1	READ
TCGA-06-0132-01	10.1	GBM
TCGA-28-5207-01	10.1	GBM
TCGA-W4-A7U4-01	10.1	TGCT
TCGA-29-1763-01	10.1	OV
TCGA-6D-AA2E-01	10.1	KIRC
TCGA-KN-8436-01	10.1	KICH
TCGA-FX-A2QS-11	10.1	SARC
TCGA-EB-A82C-01	10.09	SKCM
TCGA-TS-A7P0-01	10.09	MESO
TCGA-SI-A71O-06	10.09	SARC
TCGA-LN-A49O-01	10.09	ESCA
TCGA-57-1993-01	10.09	OV
TCGA-AJ-A3BD-01	10.09	UCEC
TCGA-D3-A3MU-06	10.08	SKCM
TCGA-DK-A3IN-01	10.08	BLCA
TCGA-BR-4369-01	10.08	STAD
TCGA-RD-A8N4-01	10.08	STAD
TCGA-25-1630-01	10.08	OV
TCGA-S9-A6WN-01	10.08	LGG
TCGA-E1-5302-01	10.08	LGG
TCGA-B5-A1N2-01	10.08	UCEC
TCGA-3B-A9HS-01	10.07	SARC
TCGA-L5-A8NT-01	10.07	ESCA
TCGA-AA-3872-01	10.07	COAD
TCGA-IB-7897-01	10.06	PAAD
TCGA-D3-A2JH-06	10.06	SKCM
TCGA-RY-A843-01	10.06	LGG
TCGA-V4-A9EZ-01	10.06	UVM
TCGA-EB-A41A-01	10.05	SKCM
TCGA-DX-A8BU-01	10.05	SARC
TCGA-30-1855-01	10.05	OV
TCGA-EJ-A8FO-11	10.05	PRAD
TCGA-37-4129-01	10.05	LUSC
TCGA-AX-A2HG-01	10.05	UCEC
TCGA-EE-A29T-06	10.04	SKCM
TCGA-VS-A959-01	10.04	CESC
TCGA-DU-8166-01	10.04	LGG
TCGA-FR-A69P-06	10.03	SKCM
TCGA-FG-5963-01	10.03	LGG
TCGA-K4-A6FZ-01	10.03	BLCA
TCGA-HT-A5RB-01	10.03	LGG
TCGA-2G-AAL5-01	10.02	TGCT
TCGA-FS-A1ZK-06	10.02	SKCM
TCGA-DA-A1I7-06	10.02	SKCM
TCGA-59-2355-01	10.02	OV
TCGA-D3-A2JC-06	10.02	SKCM
TCGA-76-4928-01	10.02	GBM
TCGA-43-5670-01	10.02	LUSC
TCGA-29-1688-01	10.02	OV
TCGA-5M-AATA-01	10.02
TCGA-06-0749-01	10.02	GBM
TCGA-CS-5397-01	10.02	LGG
TCGA-13-1481-01	10.01	OV
TCGA-EB-A3Y6-01	10.01	SKCM
TCGA-3A-A9IN-01	10.01	PAAD
TCGA-AA-A00O-01	10.01	COAD
TCGA-FI-A2EW-01	10.01	UCEC
TCGA-BQ-5894-11	10.01	KIRP
TCGA-EM-A3O9-01	10	THCA
TCGA-4P-AA8J-01	10	HNSC
TCGA-AC-A5XU-01	10	BRCA
TCGA-XF-AAN4-01	10	BLCA
TCGA-CM-5348-01	10	COAD
TCGA-13-1511-01	10	OV
TCGA-76-4929-01	10	GBM
TCGA-DU-7006-01	10	LGG
TCGA-24-1469-01	10	OV
TCGA-A7-A4SD-01	9.99	BRCA
TCGA-06-5856-01	9.99	GBM
TCGA-23-1027-01	9.99	OV
TCGA-N6-A4VE-01	9.99	UCS
TCGA-06-5416-01	9.99	GBM
TCGA-IB-A5ST-01	9.98	PAAD
TCGA-MQ-A6BL-01	9.98	MESO
TCGA-MY-A913-01	9.98	CESC
TCGA-D8-A147-01	9.98	BRCA
TCGA-DI-A1NN-01	9.98	UCEC
TCGA-BK-A139-02	9.97	UCEC
TCGA-BA-4075-01	9.97	HNSC
TCGA-EY-A1GP-01	9.97	UCEC
TCGA-D7-A6EX-01	9.97	STAD
TCGA-VM-A8CA-01	9.97	LGG
TCGA-24-1413-01	9.97	OV
TCGA-HT-7884-01	9.97	LGG
TCGA-ZF-AA53-01	9.96	BLCA
TCGA-A6-6142-01	9.96	COAD
TCGA-C8-A12U-01	9.96	BRCA
TCGA-S9-A7IZ-01	9.96	LGG
TCGA-AJ-A6NU-01	9.96	UCEC
TCGA-D1-A179-01	9.95	UCEC
TCGA-DU-A76L-01	9.95	LGG
TCGA-N5-A4RF-01	9.95	UCS
TCGA-BQ-5878-01	9.94	KIRP
TCGA-CV-7433-01	9.94	HNSC
TCGA-36-1580-01	9.94	OV
TCGA-G4-6314-01	9.94	COAD
TCGA-DB-A4XF-01	9.94	LGG
TCGA-E1-5305-01	9.94	LGG
TCGA-CV-7180-01	9.94	HNSC
TCGA-B0-4706-01	9.93	KIRC
TCGA-KL-8336-11	9.93	KICH
TCGA-AG-3742-11	9.93	READ
TCGA-KL-8332-11	9.93	KICH
TCGA-FS-A1ZQ-06	9.92	SKCM
TCGA-T3-A92M-01	9.92	HNSC
TCGA-ER-A2NF-01	9.92	SKCM
TCGA-59-2363-01	9.92	OV
TCGA-AG-A02G-01	9.92	READ
TCGA-CQ-5326-01	9.91	HNSC
TCGA-DA-A3F8-06	9.91	SKCM
TCGA-DA-A1I5-06	9.91	SKCM
TCGA-H7-A6C4-01	9.91	HNSC
TCGA-CN-4729-01	9.91	HNSC
TCGA-A5-A7WK-01	9.91	UCEC
TCGA-LC-A66R-01	9.9	BLCA
TCGA-AX-A1CA-01	9.9	UCEC
TCGA-3A-A9I7-01	9.89	PAAD
TCGA-B0-4698-01	9.89	KIRC
TCGA-CL-5917-01	9.89	READ
TCGA-57-1582-01	9.89	OV
TCGA-13-1498-01	9.89	OV
TCGA-DU-7299-01	9.89	LGG
TCGA-VS-A8Q9-01	9.89	CESC
TCGA-VQ-A91A-01	9.88	STAD
TCGA-E7-A7DV-01	9.88	BLCA
TCGA-BR-8384-01	9.88	STAD
TCGA-2G-AAFI-01	9.88	TGCT
TCGA-DQ-5624-01	9.88	HNSC
TCGA-EY-A54A-01	9.88	UCEC
TCGA-DU-A7TI-01	9.88	LGG
TCGA-HU-A4GD-01	9.88	STAD
TCGA-B8-4619-11	9.88	KIRC
TCGA-RY-A845-01	9.88	LGG
TCGA-BH-A6R9-01	9.87	BRCA
TCGA-FD-A62S-01	9.87	BLCA
TCGA-XT-AASU-01	9.87	MESO
TCGA-ER-A19T-01	9.87	SKCM
TCGA-PL-A8LV-01	9.87	BRCA
TCGA-EY-A1GV-01	9.87	UCEC
TCGA-W3-AA1W-06	9.87	SKCM
TCGA-27-2519-01	9.87	GBM
TCGA-VS-A9UB-01	9.87	CESC
TCGA-E1-A7Z6-01	9.87	LGG
TCGA-BH-A0B3-01	9.86	BRCA
TCGA-B3-8121-01	9.86	KIRP
TCGA-25-1329-01	9.86	OV
TCGA-22-5482-01	9.86	LUSC
TCGA-A3-3346-01	9.86	KIRC
TCGA-16-0846-01	9.86	GBM
TCGA-E1-5322-01	9.86	LGG
TCGA-KN-8422-01	9.86	KICH
TCGA-24-1416-01	9.86	OV
TCGA-ER-A19G-06	9.85	SKCM
TCGA-BR-6457-01	9.85	STAD
TCGA-26-5135-01	9.85	GBM
TCGA-QQ-A8VH-01	9.85	SARC
TCGA-AA-3712-01	9.85	COAD
TCGA-06-5408-01	9.85	GBM
TCGA-20-1687-01	9.85	OV
TCGA-QK-A6IJ-01	9.85	HNSC
TCGA-EE-A2MH-06	9.85	SKCM
TCGA-KL-8325-01	9.85	KICH
TCGA-DX-A3LS-01	9.84	SARC
TCGA-W5-AA31-01	9.84	CHOL
TCGA-UT-A97Y-01	9.84	MESO
TCGA-CD-A489-01	9.84	STAD
TCGA-DA-A1IB-06	9.84	SKCM
TCGA-2G-AAFN-01	9.84	TGCT
TCGA-25-1627-01	9.84	OV
TCGA-A6-A567-01	9.84	COAD
TCGA-CN-4725-01	9.84	HNSC
TCGA-VM-A8CE-01	9.84	LGG
TCGA-10-0936-01	9.84	OV
TCGA-CQ-7072-01	9.83	HNSC
TCGA-F5-6702-01	9.83	READ
TCGA-EE-A20B-06	9.83	SKCM
TCGA-FS-A1ZM-06	9.83	SKCM
TCGA-BR-8365-01	9.83	STAD
TCGA-C9-A480-01	9.83	HNSC
TCGA-L5-A88S-01	9.82	ESCA
TCGA-X6-A8C3-01	9.82	SARC
TCGA-61-2113-01	9.82	OV
TCGA-E2-A14T-01	9.82	BRCA
TCGA-E1-A7Z2-01	9.82	LGG
TCGA-IB-7886-01	9.81	PAAD
TCGA-G4-6311-01	9.81	COAD
TCGA-C5-A1BF-01	9.81	CESC
TCGA-FY-A40M-01	9.81	THCA
TCGA-TQ-A7RW-01	9.81	LGG
TCGA-D3-A51K-06	9.81	SKCM
TCGA-YU-A90W-01	9.81	TGCT
TCGA-VM-A8C9-01	9.81	LGG
TCGA-D1-A0ZZ-01	9.81	UCEC
TCGA-C5-A8YR-01	9.8	CESC
TCGA-D1-A3JP-01	9.8	UCEC
TCGA-13-0899-01	9.8	OV
TCGA-DA-A95V-06	9.8	SKCM
TCGA-HT-A74J-01	9.8	LGG
TCGA-2G-AAGW-01	9.8	TGCT
TCGA-BR-8592-01	9.79	STAD
TCGA-KN-8430-01	9.79	KICH
TCGA-2G-AAL7-01	9.79	TGCT
TCGA-CG-5722-11	9.79	STAD
TCGA-S9-A6TZ-01	9.79	LGG
TCGA-AP-A0LF-01	9.79	UCEC
TCGA-IB-7647-01	9.78	PAAD
TCGA-OR-A5LO-01	9.77	ACC
TCGA-QH-A65V-01	9.77	LGG
TCGA-H6-8124-01	9.76	PAAD
TCGA-CC-A3M9-01	9.76	LIHC
TCGA-67-3771-01	9.76	LUAD
TCGA-ER-A19P-06	9.76	SKCM
TCGA-YU-A912-01	9.76	TGCT
TCGA-CV-5976-01	9.75	HNSC
TCGA-86-8358-01	9.75	LUAD
TCGA-77-8138-01	9.75	LUSC
TCGA-XV-AAZW-01	9.75	SKCM
TCGA-61-1741-01	9.75	OV
TCGA-DH-5143-01	9.75	LGG
TCGA-TQ-A7RV-02	9.75	LGG
TCGA-XY-A9T9-01	9.75	TGCT
TCGA-YZ-A985-01	9.75	UVM
TCGA-X3-A8G4-01	9.74	TGCT
TCGA-2G-AAGM-01	9.74	TGCT
TCGA-24-1427-01	9.74	OV
TCGA-A2-A0T2-01	9.74	BRCA
TCGA-EB-A5VU-01	9.74	SKCM
TCGA-29-1690-01	9.74	OV
TCGA-E2-A14P-01	9.74	BRCA
TCGA-N5-A59E-01	9.74	UCS
TCGA-CV-6959-01	9.74	HNSC
TCGA-25-1312-01	9.74	OV
TCGA-2G-AAGP-01	9.73	TGCT
TCGA-HZ-A77P-01	9.73	PAAD
TCGA-CV-7245-01	9.73	HNSC
TCGA-E7-A677-01	9.73	BLCA
TCGA-AG-3999-01	9.73	READ
TCGA-41-3915-01	9.72	GBM
TCGA-13-1512-01	9.72	OV
TCGA-DC-5869-01	9.72	READ
TCGA-Q2-A5QZ-01	9.72	KIRP
TCGA-R6-A8WG-01	9.71	ESCA
TCGA-BH-A0RX-01	9.71	BRCA
TCGA-2G-AALY-01	9.71
TCGA-61-2012-01	9.71	OV
TCGA-KO-8407-01	9.71	KICH
TCGA-S9-A7IX-01	9.71	LGG
TCGA-GN-A9SD-06	9.71	SKCM
TCGA-FG-7636-01	9.71	LGG
TCGA-EE-A20F-06	9.7	SKCM
TCGA-HI-7168-01	9.7	PRAD
TCGA-IC-A6RE-01	9.7	ESCA
TCGA-23-2077-01	9.7	OV
TCGA-S9-A6TS-01	9.7	LGG
TCGA-D8-A27H-01	9.69	BRCA
TCGA-XF-AAMR-01	9.69	BLCA
TCGA-OL-A66I-01	9.69	BRCA
TCGA-09-2056-01	9.69	OV
TCGA-09-2045-01	9.69	OV
TCGA-PG-A5BC-01	9.69	UCEC
TCGA-D1-A167-01	9.69	UCEC
TCGA-XE-A8H5-01	9.69	TGCT
TCGA-2G-AAGF-01	9.68	TGCT
TCGA-52-7809-01	9.68	LUSC
TCGA-L5-A891-01	9.68	ESCA
TCGA-AG-3587-01	9.68	READ
TCGA-HT-7608-01	9.68	LGG
TCGA-IF-A4AK-01	9.67	SARC
TCGA-77-A5G1-01	9.67	LUSC
TCGA-D3-A3C7-06	9.67	SKCM
TCGA-D5-6923-01	9.67	COAD
TCGA-02-2483-01	9.67	GBM
TCGA-F7-A624-01	9.67	HNSC
TCGA-24-2290-01	9.67	OV
TCGA-PN-A8M9-01	9.67
TCGA-WY-A85A-01	9.67	LGG
TCGA-VQ-A8PH-01	9.67	STAD
TCGA-AX-A2H2-01	9.67	UCEC
TCGA-EB-A6R0-01	9.66	SKCM
TCGA-EE-A2A5-06	9.66	SKCM
TCGA-3A-A9IL-01	9.66	PAAD
TCGA-A5-A0GR-01	9.66	UCEC
TCGA-CR-7382-01	9.65	HNSC
TCGA-BH-A0B7-01	9.65	BRCA
TCGA-BT-A20R-11	9.65	BLCA
TCGA-29-1694-01	9.65	OV
TCGA-DD-AAE0-01	9.65	LIHC
TCGA-KO-8405-01	9.65	KICH
TCGA-AG-3883-01	9.65	READ
TCGA-2G-AAGN-01	9.65	TGCT
TCGA-KO-8408-01	9.65	KICH
TCGA-BA-A6DJ-01	9.65	HNSC
TCGA-DU-A5TU-01	9.65	LGG
TCGA-CV-5431-01	9.64	HNSC
TCGA-MB-A5Y9-01	9.64	SARC
TCGA-CN-5366-01	9.64	HNSC
TCGA-DX-AB2S-01	9.64	SARC
TCGA-DA-A1HV-06	9.64	SKCM
TCGA-BR-A44T-01	9.64	STAD
TCGA-FG-6690-01	9.64	LGG
TCGA-2G-AAEW-01	9.64	TGCT
TCGA-2G-AAKG-01	9.63	TGCT
TCGA-BQ-5875-01	9.63	KIRP
TCGA-LK-A4O2-01	9.63	MESO
TCGA-TS-A8AY-01	9.63	MESO
TCGA-C5-A1MQ-01	9.63	CESC
TCGA-2G-AAG8-01	9.63	TGCT
TCGA-KO-8403-01	9.63	KICH
TCGA-SB-A6J6-01	9.63	TGCT
TCGA-CM-6166-01	9.62	COAD
TCGA-FD-A6TC-01	9.62	BLCA
TCGA-CU-A0YN-01	9.62	BLCA
TCGA-CW-6097-01	9.62	KIRC
TCGA-12-0619-01	9.62	GBM
TCGA-2G-AAKL-01	9.62	TGCT
TCGA-N8-A4PP-01	9.62	UCS
TCGA-D7-6519-01	9.61	STAD
TCGA-AZ-6600-11	9.61	COAD
TCGA-A6-2678-11	9.61	COAD
TCGA-XY-A89B-01	9.61	TGCT
TCGA-EE-A2ME-06	9.6	SKCM
TCGA-06-2559-01	9.6	GBM
TCGA-13-0897-01	9.6	OV
TCGA-61-2097-01	9.6	OV
TCGA-3A-A9IO-01	9.6	PAAD
TCGA-AA-3518-11	9.6	COAD
TCGA-DI-A2QY-01	9.6	UCEC
TCGA-ZM-AA0N-01	9.6	TGCT
TCGA-2G-AAGK-01	9.59	TGCT
TCGA-A8-A07O-01	9.59	BRCA
TCGA-66-2790-01	9.59	LUSC
TCGA-AH-6643-11	9.59	READ
TCGA-DU-8158-01	9.59	LGG
TCGA-09-1669-01	9.59	OV
TCGA-AC-A6IW-01	9.59	BRCA
TCGA-AJ-A2QO-01	9.59	UCEC
TCGA-GF-A769-01	9.58	SKCM
TCGA-2G-AALZ-01	9.58
TCGA-XE-AAOB-01	9.58	TGCT
TCGA-IN-A6RS-01	9.58	STAD
TCGA-29-1770-02	9.58	OV
TCGA-HT-7690-01	9.58	LGG
TCGA-AZ-6599-11	9.58	COAD
TCGA-KP-A3VZ-01	9.58	UCEC
TCGA-3A-A9IR-01	9.58	PAAD
TCGA-29-1698-01	9.57	OV
TCGA-CR-7393-01	9.57	HNSC
TCGA-KM-8440-01	9.57	KICH
TCGA-JX-A5QV-01	9.57	CESC
TCGA-61-2000-01	9.56	OV
TCGA-60-2720-01	9.55	LUSC
TCGA-2G-AAFY-01	9.55	TGCT
TCGA-2G-AAGJ-01	9.55	TGCT
TCGA-B6-A0X1-01	9.55	BRCA
TCGA-G7-A8LD-01	9.55	KIRP
TCGA-DH-A66D-01	9.55	LGG
TCGA-S9-A6U6-01	9.55	LGG
TCGA-VS-A9UR-01	9.55	CESC
TCGA-A7-A13D-01	9.54	BRCA
TCGA-CQ-5329-01	9.54	HNSC
TCGA-XD-AAUL-01	9.54	PAAD
TCGA-29-2414-01	9.54	OV
TCGA-EB-A3XF-01	9.54	SKCM
TCGA-AY-4070-01	9.54	COAD
TCGA-09-2044-01	9.54	OV
TCGA-27-1834-01	9.54	GBM
TCGA-FG-5965-02	9.54	LGG
TCGA-24-2019-01	9.54	OV
TCGA-AR-A251-01	9.53	BRCA
TCGA-CD-5799-01	9.53	STAD
TCGA-61-1998-01	9.53	OV
TCGA-29-1693-01	9.53	OV
TCGA-28-5216-01	9.53	GBM
TCGA-CQ-6218-01	9.53	HNSC
TCGA-CV-6936-01	9.53	HNSC
TCGA-R8-A6YH-01	9.53
TCGA-P4-AAVO-01	9.52	KIRP
TCGA-AR-A1AQ-01	9.52	BRCA
TCGA-04-1348-01	9.52	OV
TCGA-CQ-A4CD-01	9.52	HNSC
TCGA-A5-A0R6-01	9.52	UCEC
TCGA-A4-7734-01	9.52	KIRP
TCGA-2G-AAKG-05	9.52	TGCT
TCGA-BR-8380-01	9.51	STAD
TCGA-A6-2680-11	9.51	COAD
TCGA-A5-A2K3-01	9.51	UCEC
TCGA-50-8459-01	9.5	LUAD
TCGA-05-4250-01	9.5	LUAD
TCGA-OL-A5S0-01	9.5	BRCA
TCGA-D5-6924-01	9.5	COAD
TCGA-BI-A0VS-01	9.5	CESC
TCGA-HU-A4GN-11	9.5	STAD
TCGA-61-1736-01	9.5	OV
TCGA-F4-6808-01	9.5	COAD
TCGA-AJ-A3QS-01	9.5	UCEC
TCGA-C4-A0F0-01	9.49	BLCA
TCGA-3A-A9IV-01	9.49	PAAD
TCGA-JV-A5VF-01	9.49	SARC
TCGA-BR-8364-01	9.49	STAD
TCGA-CA-6719-01	9.49	COAD
TCGA-43-7657-01	9.49	LUSC
TCGA-FS-A1Z3-06	9.49	SKCM
TCGA-25-2393-01	9.49	OV
TCGA-C8-A12L-01	9.48	BRCA
TCGA-BR-7715-01	9.48	STAD
TCGA-B0-5691-01	9.48	KIRC
TCGA-AZ-6601-11	9.48	COAD
TCGA-B6-A0X4-01	9.48	BRCA
[truncated: 9,061 more rows]

## Sheet: Figure 1c
I	II	IIIa	IIIb	IIIc	IV
0.505168	0.131698	0.145018	0.133068	0.669918	0.484158
0.212378	0.229498	-0.22921	-0.1198	0.904918	0.497758
0.210318	-0.22067	-0.10102	-0.0593	0.657338	0.438428
-0.02497	0.244468	-0.11998	0.143078	0.306888	0.519538
-0.03093	-0.03631	-0.36963	-0.06754	0.157138	0.531408
-0.0679	-0.1512	-0.2556	-0.28397	0.412328	0.254118
-0.14329	-0.24302	-0.20771	0.092428	0.189198	0.191378
-0.1835	0.094848	0.063598	-0.06584	0.342688	0.283468
-0.23281	-0.21917		0.146158	0.132138	0.205618
-0.35261	-0.16644		-0.19839	0.062398	-0.15328
0.697598	-0.34777		-0.1155	0.384298	0.580488
0.138058	-0.23285		0.062158	0.180608	0.177188
-0.16198	0.044638		-0.28491	0.108688	0.086968
-0.06162	0.056758		0.293708	0.206808	-0.16122
-0.08381	-0.0773		0.198388	-0.10497	0.089078
-0.09772	-0.00875		0.197118	0.212598	-0.05216
	-0.09277		0.058808	0.206328	0.055958
	-0.10625		0.055938	0.281808	0.403708
	-0.11062		0.047858	0.385168	-0.12789
	-0.24288		-0.05306	0.199028	-0.05218
	-0.28186		-0.11661	0.452218	-0.19238
	-0.35234		-0.12606	-0.00074	-0.10555
	-0.41446		-0.14666	0.369658	-0.01394
	-0.21521		-0.23838	-0.03246	0.000668
	-0.10623			0.066208	-0.22996
	0.091918			0.685098	-0.34038
	-0.13064			-0.01225	-0.17492
	0.042248			0.086798	0.168928
	-0.03701			-0.17392	0.004648
	-0.15242			-0.07761	-0.10822
				0.030458	-0.43824
				0.261318	-0.0307
				0.029878	-0.1926
				0.569168	-0.29033
				0.144128	0.128448
				0.177438	-0.24622
				0.497288	-0.12117
				-0.18759	0.737008
				-0.02618	0.655378
				0.192088	0.643328
				0.130418	0.602138
				0.000178	0.531898
				-0.07676	0.317168
				-0.12426	0.263308
				-0.05891	0.244448
				0.279628	0.230498
				0.049308	0.209098
				-0.07538	0.186368
				-0.07547	0.184458
				0.100208	0.166628
				-0.09258	0.166028
				0.033028	0.140098
				0.217228	0.089698
				0.004228	0.086948
				-0.08305	0.081458
				0.047598	0.077808
				-0.17116	0.073488
				-0.12009	0.063778
				0.244878	0.058638
				0.128188	0.055518
				0.140328	0.046638
				-0.18819	0.038688
				-0.32206	0.024498
				-0.06266	0.023758
				-0.05897	0.008098
				-0.24508	-0.00669
				0.078578	-0.01566
				0.099408	-0.05574
				-0.12803	-0.06324
				-0.1115	-0.09722
				0.238678	-0.11213
				0.146718	-0.115
				-0.14323	-0.11935
				-0.14329	-0.12444
				-0.05071	-0.14466
				0.044888	-0.19399
				-0.16077	-0.20844
				-0.22615	-0.26819
				0.235398	-0.27224
				0.085468	-0.27644
				0.004298	-0.27686
				0.121718	-0.28155
				-0.12395	-0.28545
				0.186118	-0.30146
				-0.10901
				-0.02985
				-0.24811
				-0.12327
				-0.24137
				0.136208
				-0.10011
				0.077988
				-0.10468
				-0.05718
				-0.25477
				-0.23215
				-0.04558
				-0.02855
				-0.09368
				0.099938
				-0.30995
				0.119968
				-0.30663
				-0.08873
				-0.18258
				0.225978
				-0.42344
				-0.28609
				-0.19962
				0.246348
				-0.15525
				-0.02221
				-0.21808
				-0.28725
				0.097448
				-0.13287
				-0.19636
				-0.20006
				0.145498
				-0.40903
				-0.19895
				-0.01629
				-0.25011
				-0.28236
				-0.05733
				0.059188
				-0.14915
				-0.00706
				-0.13875
				-0.04528
				-0.21528
				0.145948
				0.098088
				0.074138
				0.084208
				-0.08648
				-0.18508
				-0.19885
				-0.20885
				-0.35061
				-0.03864
				-0.27473
				-0.01301
				-0.03299
				-0.08007
				-0.06925
				-0.12616
				0.212668
				0.060318
				-0.2451
				-0.09706
				0.031858
				-0.29978
				-0.16534
				-0.04025
				-0.28929
				-0.41345
				-0.33653
				-0.27704
				-0.22901
				-0.32461
				-0.01567
				0.118108
				-0.25746
				-0.23303
				-0.31721
				-0.41904
				0.039158
				-0.26886
				-0.17105
				0.220038
				-0.15302
				-0.23166
				-0.30997
				-0.16721
				-0.24373
				-0.30079
				-0.06847
				-0.1653
				-0.13962
				-0.17904
				-0.14861
				0.009928
				0.027358
				-0.27115
				-0.15606
				-0.0175
				0.184128
				0.111368
				-0.16498
				-0.41714
				-0.2461
				-0.31422
				-0.14789
				-0.22573
				0.284698
				-0.06287
				0.154338
				-0.06876
				0.228578
				-0.24803
				-0.23474
				-0.18904
				-0.11614
				-0.17276
				-0.21107
				-0.1129
				-0.38401
				-0.01489
				-0.14894
				-0.01067
				-0.05886
				0.063628
				-0.21158
				-0.27842
				-0.05712
				0.100918
				-0.29543
				-0.1803
				-0.06846
				-0.30634
				0.822928
				0.810478
				0.675648
				0.647378
				0.591438
				0.559098
				0.542148
				0.513078
				0.479808
				0.472308
				0.464498
				0.456928
				0.450358
				0.430398
				0.417778
				0.401128
				0.390948
				0.382968
				0.377198
				0.365928
				0.359288
				0.356418
				0.350688
				0.347778
				0.325888
				0.324528
				0.302518
				0.298478
				0.296178
				0.292128
				0.290478
				0.288068
				0.276118
				0.275078
				0.272338
				0.267998
				0.267128
				0.252198
				0.238928
				0.209428
				0.207508
				0.204198
				0.200528
				0.199408
				0.180618
				0.167438
				0.159378
				0.150388
				0.147748
				0.144548
				0.141628
				0.136118
				0.135118
				0.128098
				0.126938
				0.121938
				0.121758
				0.120108
				0.117618
				0.115268
				0.111318
				0.110438
				0.110048
				0.108658
				0.108418
				0.101938
				0.100888
				0.096218
				0.094168
				0.091068
				0.090378
				0.086648
				0.084648
				0.084568
				0.084378
				0.082598
				0.081578
				0.079208
				0.075448
				0.071888
				0.070958
				0.058328
				0.058188
				0.057658
				0.056668
				0.054558
				0.053278
				0.046668
				0.045258
				0.040888
				0.037438
				0.036008
				0.035948
				0.033638
				0.033468
				0.031958
				0.028168
				0.026938
				0.026748
				0.022248
				0.021158
				0.017938
				0.015348
				0.012248
				0.011218
				0.000948
				-0.00398
				-0.0048
				-0.01306
				-0.01331
				-0.01901
				-0.02008
				-0.02299
				-0.02427
				-0.02782
				-0.04023
				-0.04565
				-0.04701
				-0.04779
				-0.04934
				-0.04966
				-0.05157
				-0.05158
				-0.05169
				-0.05174
				-0.05198
				-0.06087
				-0.06148
				-0.06584
				-0.06764
				-0.07225
				-0.07446
				-0.07481
				-0.0822
				-0.08236
				-0.08344
				-0.08561
				-0.09201
				-0.09253
				-0.09374
				-0.09437
				-0.09534
				-0.09651
				-0.10817
				-0.11094
				-0.12387
				-0.12972
				-0.13431
				-0.13486
				-0.13491
				-0.13504
				-0.14267
				-0.14521
				-0.14875
				-0.15027
				-0.15124
				-0.15624
				-0.15678
				-0.15911
				-0.15911
				-0.16833
				-0.17083
				-0.17663
				-0.17939
				-0.18623
				-0.18778
				-0.18879
				-0.1947
				-0.19852
				-0.20394
				-0.20622
				-0.21026
				-0.21112
				-0.21902
				-0.22202
				-0.22273
				-0.22742
				-0.22934
				-0.23553
				-0.23897
				-0.24036
				-0.24156
				-0.24296
				-0.2432
				-0.24453
				-0.25173
				-0.2616
				-0.26237
				-0.27528
				-0.27805
				-0.29543
				-0.30013
				-0.30758
				-0.32617
				-0.33247
				-0.33349
				-0.34761

## Sheet: Figure 1d
Stable Disease	Progressive Disease	Complete Remission/Response
-0.161222	0.205618
	0.086968	0.132138
-0.189042	-0.192382	0.128188
-0.121172	0.121718	-0.165342
0.121758	-0.248112
-0.00398202	0.136208	-0.171052
-0.061482	-0.057182	0.027358
-0.187782	0.225978
-0.261602	-0.199622
-0.262372	0.097448	-0.295432
-0.276862	0.098088	0.822928
	-0.419042	0.382968
	-0.179042	0.045258
	0.184128	0.040888
		-0.040232
	-0.180302	-0.051582
	0.737008	-0.082362
	0.647378	-0.119352
	0.643328	-0.134912
	0.542148	-0.229342
	0.513078	-0.241562
	0.401128
	0.359288
	0.356418
	0.288068
	0.272338
	0.263308
	0.238928
	0.186368
	0.166628
	0.120108
	0.086648
	0.058638
	0.056668
	0.054558
	0.033638
	0.021158
	0.000947976
	-0.015662
	-0.022992
	-0.092012
	-0.148752
	-0.156242
	-0.179392
	-0.208442
	-0.235532
	-0.240362
	-0.268192
	-0.281862
	-0.295432
	-0.301462
	-0.414462

## Sheet: Figure 1e
immunoreactive	proliferative	mesenchymal	differentiated FT
3.60663	4.29083	3.92613	3.72283
2.42233	3.92303	3.37683	3.38173
2.34673	3.63373	3.13143	3.32793
2.34523	3.33133	2.83963	2.72573
2.27273	3.26033	2.80693	2.66863
2.25453	2.70873	2.80543	2.60123
1.86943	2.58113	2.78113	2.37833
1.80863	2.51163	2.42013	2.22443
1.41733	2.50763	2.39043	2.20703
1.41613	2.28613	2.33633	2.07333
1.41013	2.27643	2.24233	1.94943
1.37923	2.26523	2.15933	1.90493
1.21013	2.25693	2.11153	1.87103
1.20463	2.24743	2.05453	1.77293
1.20323	2.18563	1.85283	1.69463
1.18973	1.92413	1.83683	1.58463
1.12313	1.88173	1.81813	1.55753
1.05903	1.84743	1.77763	1.53533
1.05363	1.53023	1.73373	1.47813
0.844227	1.48773	1.73293	1.35183
0.779827	1.39863	1.58043	1.31653
0.654127	1.37723	1.45903	1.24523
0.479927	1.37603	1.44813	1.21423
0.468427	1.35393	1.42593	1.21383
0.456127	1.11513	1.35173	1.21263
0.429527	1.09563	1.33203	1.12963
0.364427	0.999227	1.28673	1.02963
0.324827	0.951727	1.27023	0.970627
0.300527	0.856927	1.17403	0.845627
0.291527	0.757127	1.12413	0.781027
0.284827	0.685227	1.11733	0.761027
0.243827	0.596427	1.04843	0.751427
0.227427	0.562927	0.915427	0.726327
0.159127	0.510227	0.888327	0.616727
0.134527	0.503027	0.811327	0.608527
0.075427	0.347227	0.767627	0.603827
0.068027	0.298627	0.699027	0.495727
0.008127	0.298427	0.648627	0.451527
-0.02917	0.252127	0.618227	0.406927
-0.08387	0.140227	0.577427	0.360027
-0.11847	0.137927	0.499827	0.335427
-0.59377	0.114027	0.329927	0.279427
-0.59847	0.086427	0.292927	0.264627
-0.73037	-0.01157	0.183127	0.200127
-0.75307	-0.04707	0.132527	0.173727
-0.82047	-0.14497	0.130527	0.030827
-0.90117	-0.14987	0.089527	-0.00187
-0.92947	-0.22167	-0.18967	-0.35367
-1.01617	-0.52807	-0.19347	-0.38377
-1.14267	-0.57607	-0.42997	-0.42037
-1.18147	-0.74287	-0.53217	-0.49677
-1.24237	-0.85827	-0.58847	-0.51897
-1.29197	-0.86277	-0.61507	-0.53647
-1.40287	-0.88697	-0.64487	-0.65727
-1.40977	-1.04017	-0.74117	-0.79407
-1.44547	-1.08187	-0.74817	-0.87417
-1.44847	-1.14227	-1.08047	-0.96317
-1.49817	-1.17957	-1.24017	-1.03887
-1.56227	-1.31657	-1.28117	-1.05087
-1.62337	-1.35367	-1.39987	-1.16117
-1.70527	-1.43117	-1.97587	-1.23507
-1.71727	-1.45287	-2.22697	-1.37287
-1.74757	-1.50797	-2.30157	-1.53437
-1.80277	-1.53677	-2.81947	-1.84417
-1.80647	-1.55087	-3.06647	-1.89797
-1.82577	-1.58667	-3.59557	-2.30627
-2.02947	-1.62847	-4.49077	-2.45837
-2.07687	-1.73737	-4.70377	-2.83467
-2.10007	-1.93337	-6.13557	-3.08677
-2.31327	-2.08167		-3.34187
-2.44317	-2.12237
-2.62457	-2.18427
-2.69737	-2.18817
-2.90177	-2.23507
-3.10827	-2.26907
-3.35187	-2.49077
-3.48287	-2.62117
-3.79737	-2.88267
-3.86947	-3.04077
-4.18997	-3.12157
-4.60057	-3.35987
-4.62527	-3.38077
-5.20797	-3.89657
-6.57867	-4.06897
	-4.26657

## Sheet: Figure 2c
process	FDR	number_of_genes	%_genes	cells
cell adhesion	5.79e-05	99	0.559322	FT190_siRNA692
biological adhesion	7.86e-05	99	0.553073	FT190_siRNA692
developmental process	0.000395	359	0.418415	FT190_siRNA692
extracellular structure organization	2.02e-06	35	0.330189	FT190_siRNA692
extracellular matrix organization	1.19e-06	34	0.350515	FT190_siRNA692
regulation of cellular component movement	6.45e-05	134	0.55144	FT190_siRNA692
regulation of cell motility	5.07e-05	138	0.610619	FT190_siRNA692
cell adhesion	5.78e-11	67	0.196481	FT190_siRNA890
biological adhesion	6.19e-11	94	0.274052	FT190_siRNA890
developmental process	7.27e-08	311	0.174035	FT190_siRNA890
extracellular structure organization	5.83e-09	51	0.3	FT190_siRNA890
extracellular matrix organization	1.03e-08	51	0.320755	FT190_siRNA890
regulation of cellular component movement	1.23e-08	119	0.269841	FT190_siRNA890
regulation of cell motility	6.85e-08	111	0.269417	FT190_siRNA890
cell adhesion	4.42e-10	107	0.257212	FT194_siRNA692
biological adhesion	2.26e-10	109	0.259524	FT194_siRNA692
developmental process	3.79e-11	314	0.144169	FT194_siRNA692
extracellular structure organization	5.02e-11	49	0.25	FT194_siRNA692
extracellular matrix organization	5.38e-11	38	0.215909	FT194_siRNA692
regulation of cellular component movement	3.19e-10	87	0.170588	FT194_siRNA692
regulation of cell motility	7.75e-11	83	0.175105	FT194_siRNA692
cell adhesion	8.03e-11	119	0.30203	FT194_siRNA890
biological adhesion	5.59e-12	123	0.309045	FT194_siRNA890
developmental process	1.76e-09	376	0.180856	FT194_siRNA890
extracellular structure organization	2.28e-09	42	0.227027	FT194_siRNA890
extracellular matrix organization	4.57e-09	24	0.142857	FT194_siRNA890
regulation of cellular component movement	2.96e-06	121	0.244939	FT194_siRNA890
regulation of cell motility	3.46e-06	114	0.248908	FT194_siRNA890

## Sheet: Figure 2d
	fold change FT190	ttest
14-3-3-beta-R-V	-0.0708474	0.161798
14-3-3-epsilon-M-C	-0.11074	0.00857489
14-3-3-zeta-R-V	-0.0464146	0.541541
4E-BP1-R-V	-0.292604	0.0799806
4E-BP1_pS65-R-V	-0.132656	0.0947361
53BP1-R-V	-0.0465694	0.27607
A-Raf-R-V	-0.113808	0.125024
ACC1-R-C	0.049439	0.798877
ACC_pS79-R-V	0.151978	0.128776
ADAR1-M-V	0.0214933	0.379831
Akt-R-V	0.16683	0.108618
Akt_pS473-R-V	-0.137601	0.386845
Akt_pT308-R-V	-0.0930882	0.256336
AMPK-a2_pS345-R-V	-0.0610556	0.0643735
AMPKa-R-C	0.204809	0.167134
AMPKa_pT172-R-C	0.239824	0.305666
Annexin-I-M-V	-0.190253	0.230371
Annexin-VII-M-V	0.02117	0.714933
AR-R-V	-0.0335238	0.0534529
ARID1A-R-C	0.134795	0.542796
Atg3-R-V	-0.04428	0.245963
Atg7-R-V	0.0298833	0.763528
ATM-R-V	0.251474	0.00014409
ATM_pS1981-R-V	-0.00920342	0.87532
ATRX-R-C	0.227605	0.00056825
ATR_pS428-R-C	-0.114561	0.0184017
Aurora-B-R-V	-0.0571929	0.0708383
Axl-R-V	-0.142013	0.346556
b-Actin-R-C	0.336478	0.00180902
b-Catenin_pT41_S45-R-V	0.00945752	0.717736
B-Raf-R-V	0.0318426	0.521256
B-Raf_pS445-R-V	0.534487	0.00282159
B7-H4-R-C	-0.0854909	0.373386
Bad_pS112-R-V	0.0290732	0.750826
Bak-R-C	0.00706931	0.816946
BAP1-M-V	-0.155884	0.0669115
Bax-R-V	0.11269	0.0483337
Bcl-xL-R-V	-0.278543	0.00223707
Bcl2-M-V	0.488246	6.73512e-06
Bcl2A1-R-V	-0.0368317	0.533677
Beclin-G-C	0.185849	0.00520908
Bid-R-C	-0.0179954	0.824267
Bim-R-V	-0.182976	0.00783351
BiP-GRP78-M-C	-0.0286536	0.668404
BRD4-R-V	0.0609133	0.397771
c-Abl-R-V	0.0429762	0.606037
c-Jun_pS73-R-V	0.11862	0.286236
c-Kit-R-V	0.154172	0.0205662
c-Met-M-Q	-0.112282	0.12541
c-Met_pY1234_Y1235-R-V	-0.0443542	0.229941
c-Myc-R-C	-0.163983	0.114388
C-Raf-R-C	-0.0508383	0.637341
C-Raf_pS338-R-V	0.11031	0.392147
Caspase-3-R-C	-0.0657589	0.316287
Caspase-7-cleaved-R-C	0.0409615	0.655643
Caspase-8-M-Q	-0.0354818	0.533759
Caveolin-1-R-V	-0.399425	0.447636
CD171-M-V	0.766932	2.62622e-05
CD26-R-V	0.181655	0.000850901
CD29-M-V	0.0224749	0.456296
CD31-M-V	-0.0122566	0.825486
CD44-M-C	-0.186144	0.0226745
CD49b-M-V	-0.00843724	0.859012
cdc25C-R-V	-0.291906	0.00206907
Cdc2_pY15-R-C	-0.0584614	0.0584198
CDK1-R-C	-0.0453221	0.614665
Chk1-M-C	-0.210867	0.00056788
Chk1_pS296-R-V	-0.302515	0.00118539
Chk2-M-V	-0.210365	0.00753927
Chk2_pT68-R-C	0.0320941	0.699464
Claudin-7-R-V	0.0131697	0.711658
COG3-R-V	0.107151	0.0410623
Collagen-VI-R-V	0.604471	0.0288858
Connexin-43-R-C	1.75532	1.36728e-08
Cox-IV-R-V	-0.259384	0.450626
Cox2-R-C	0.065234	0.463987
Creb-R-C	-0.0927579	0.0959454
Cyclin-B1-R-V	-0.442667	0.063974
Cyclin-D1-R-V	0.235472	0.314324
Cyclin-D3-M-V	0.290894	0.0117959
Cyclin-E1-M-V	-0.147354	0.26538
Cyclophilin-F-M-V	-0.177048	0.405185
D-a-Tubulin-R-V	-0.0140011	0.731108
DJ1-R-V	-0.162949	0.0231964
DM-Histone-H3-R-V	0.0391139	0.307898
DM-K9-Histone-H3-R-C	-0.0495343	0.00525253
DUSP4-R-V	-0.214386	0.402364
E-Cadherin-R-V	-0.0915771	0.100115
E2F1-M-V	-0.0882837	0.0697543
eEF2-R-C	0.0738047	0.161584
eEF2K-R-V	0.33976	3.44284e-05
EGFR-R-V	0.0478482	0.848533
EGFR_pY1173-R-V	0.0284903	0.368038
eIF4E-R-V	0.0510376	0.164508
eIF4E_pS209-R-V	-0.0538286	0.355621
eIF4G-R-C	0.164616	0.101394
Elk1_pS383-R-C	0.0314728	0.62974
EMA-M-C	-0.173076	0.684549
ENY2-M-C	-0.0229013	0.316229
ER-R-V	0.158961	0.442108
ER-a_pS118-R-V	-0.0046322	0.916809
ERCC1-M-V	0.172161	0.124742
ERCC5-R-C	0.209981	0.000964692
Ets-1-R-V	-0.100475	0.305096
FAK-R-C	-0.0610959	0.408986
FAK_pY397-R-V	-0.164872	0.0909854
FASN-R-V	-0.126627	0.420867
Fibronectin-R-V	0.592763	0.000540296
FoxM1-R-V	-0.200546	0.00319196
FoxO3a-R-C	-0.000610562	0.989795
FoxO3a_pS318_S321-R-C	0.10063	0.0265998
FRA-1-R-C	-0.109586	0.00105961
G6PD-R-V	-0.178303	0.013319
Gab2-R-V	-0.366679	0.00563317
GAPDH-M-C	-0.420005	0.0161588
GATA3-M-V	0.0130358	0.501205
GCLM-R-C	-0.0451212	0.443672
GCN5L2-R-V	-0.0945366	0.0027581
Glutamate-D1-2-R-C	-0.0748159	0.181773
Glutaminase-R-C	0.0347195	0.84453
Granzyme-B-R-V	-0.0491245	0.454918
GSK-3a-b-M-V	-0.12264	0.0779358
GSK-3a-b_pS21_S9-R-V	0.00339043	0.966417
Gys-R-V	0.152788	0.24091
Gys_pS641-R-V	0.106146	0.371626
H2AX_pS140-M-C	-0.0177364	0.7803
HER2-M-V	-0.0665598	0.0896794
HER2_pY1248-R-C	-0.0544192	0.216333
HER3-R-V	-0.00730971	0.808399
HER3_pY1289-R-C	-0.00783197	0.88891
Heregulin-R-V	-0.162586	0.106938
HES1-R-V	0.100534	0.446736
Hexokinase-II-R-V	-0.254662	0.002719
Hif-1-alpha-M-C	-0.0395596	0.512299
Histone-H3-R-V	-0.169413	0.0850443
HSP27-M-C	-0.0774028	0.0938495
HSP27_pS82-R-V	-0.00637853	0.986488
HSP70-R-C	-0.017915	0.637097
IGF1R_pY1135_Y1136-R-V	0.0492383	0.148016
IGFBP2-R-V	0.278857	0.0241714
IGFRb-R-C	0.150965	0.361543
INPP4b-R-V	-0.0374952	0.814385
IR-b-R-C	-0.298457	0.0021356
IRF-1-R-C	-0.0717274	0.0614405
IRS1-R-V	0.26471	0.00134972
Jagged1-R-V	0.0565021	0.0141836
Jak2-R-V	-0.0585699	0.239534
JNK2-R-C	-0.0867896	0.118442
JNK_pT183_Y185-R-V	0.148311	0.275391
LC3A-B-R-C	-0.20121	0.0598252
Lck-R-V	0.154258	0.0259627
LDHA-R-C	-0.502484	0.00372232
LRP6_pS1490-R-V	0.288598	0.0199106
MAPK_pT202_Y204-R-V	0.0748286	0.241885
Mcl-1-R-V	0.0624816	0.072745
MCT4-R-V	-0.28019	0.00791563
MDM2_pS166-R-V	-0.0875214	0.0293606
MEK1-R-V	0.00926567	0.95151
MEK1_pS217_S221-R-V	0.0083529	0.563404
MERIT40_pS29-R-V	0.139055	0.0259212
Merlin-R-C	0.166139	0.0443292
MIF-R-C	-0.0981805	0.340861
MIG6-M-V	-0.123774	0.0861232
MMP2-R-V	0.121558	0.00988582
Mnk1-R-V	-0.060689	0.0750181
MSH6-R-C	-0.205642	2.11916e-06
MSI2-R-C	-0.127621	0.235165
mTOR-R-V	0.0346556	0.457123
mTOR_pS2448-R-C	0.12921	0.0172159
Myosin-11-R-V	-0.0946602	0.00630461
Myosin-IIa_pS1943-R-V	0.22681	0.00858399
Myt1-R-C	-0.184389	0.0105361
N-Cadherin-R-V	0.0124891	0.695593
N-Ras-M-V	-0.0723767	0.0489911
NAPSIN-A-R-C	-0.0152543	0.620578
NDRG1_pT346-R-V	0.155722	0.54443
NDUFB4-M-V	0.00942485	0.896225
NF-kB-p65_pS536-R-C	0.424382	2.34111e-05
Notch1-R-V	-0.343331	0.000685455
Notch3-R-C	0.215796	0.453672
Oct-4-R-C	-0.0069296	0.90942
P-Cadherin-R-C	0.00538356	0.923968
p16INK4a-R-V	-0.108984	0.361269
p21-R-V	0.16533	0.0105654
p27-Kip-1-R-V	0.0791123	0.101616
p27_pT198-R-V	-0.000913404	0.99171
p38-MAPK-R-V	-0.00721378	0.922585
p38_pT180_Y182-R-V	0.405378	0.000316558
p44-42-MAPK-R-V	0.215974	0.00120818
p53-R-C	-0.0105534	0.778604
p70-S6K1-R-V	0.0717046	0.165383
p70-S6K_pT389-R-V	0.1753	0.000104657
p90RSK_pT573-R-C	-0.0533625	0.590649
PAI-1-M-V	0.125192	0.679648
PAICS-R-C	-0.0505908	0.213778
PAK1-R-V	0.412641	0.0116701
PAK4-R-V	0.0328981	0.282269
PAR-R-C	-0.425658	0.000172462
PARP1-R-V	0.131782	0.0299896
Paxillin-R-C	0.181954	0.147583
PCNA-M-C	-0.43197	0.0111298
PD-L1-R-C	-0.149093	0.0088203
Pdcd4-R-C	-0.281397	0.311565
PDGFR-b-R-V	0.373585	0.537699
PDHK1-R-C	-0.0608878	0.15215
PDK1-R-V	0.267639	6.46629e-05
PDK1_pS241-R-V	0.430263	7.96141e-05
PEA-15-R-V	0.130709	0.477982
PEA-15_pS116-R-V	0.184467	0.247194
PI3K-p110-a-R-C	0.33559	0.170721
PI3K-p110-b-M-C	0.115941	0.0189285
PI3K-p85-R-V	-0.0344035	0.805683
PKA-a-R-V	0.0795239	0.520515
PKC-b-II_pS660-R-V	0.310017	0.00016256
PKC-delta_pS664-R-V	-0.14781	0.072056
PKCa-R-V	-0.110405	0.110707
PKM2-R-C	0.282706	0.376241
PLC-gamma2_pY759-R-C	-0.179155	0.0129667
PLK1-R-C	0.364155	0.00507487
PMS2-R-V	0.0570018	0.559122
Porin-M-V	-0.0395012	0.617727
PR-R-V	-0.0387607	0.492264
PRAS40-M-C	-0.0609878	0.126702
PRAS40_pT246-R-V	0.0583166	0.134347
PREX1-R-V	-0.121066	0.0587247
PTEN-R-V	0.114636	0.162561
Rab11-R-E	0.00365159	0.866067
Rab25-R-V	-0.0606631	0.372039
Rad50-M-V	-0.143145	0.0512811
Rad51-R-V	-0.0106292	0.92119
Raptor-R-V	0.186612	0.42496
Rb-M-Q	-0.147438	0.0491366
RBM15-R-V	0.0583658	0.159775
Rb_pS807_S811-R-V	0.0136355	0.572313
Rheb-M-C	-0.197436	0.120537
Rictor-R-C	-0.0278724	0.622885
Rictor_pT1135-R-V	0.0961391	0.191296
RIP-R-C	0.140227	0.00233975
Rock-1-R-C	0.120675	0.00349694
RPA32-T-C	-0.141823	0.0111271
RPA32_pS4_S8-R-C	-0.222707	0.00036611
RSK-R-C	0.0457515	0.681217
S6-M-V	0.0491883	0.610918
S6_pS235_S236-R-V	0.217406	0.0480381
S6_pS240_S244-R-V	0.210937	0.0178227
SCD-M-V	-0.173193	0.016974
SDHA-R-V	-0.369923	0.198427
SF2-M-V	-0.138305	0.00334638
Shc_pY317-R-V	-0.164421	0.1222
SHP-2_pY542-R-C	-0.179269	0.0859988
SLC1A5-R-C	0.485716	0.547754
Slfn11-G-C	-0.107805	0.106492
Smac-M-Q	0.075946	0.0229601
Smad1-R-V	0.315869	0.272656
Smad3-R-V	-0.025987	0.878913
Smad4-M-V	-0.0324907	0.326652
Snail-M-Q	0.0183369	0.575716
SOD1-M-V	-0.112315	0.0998064
SOD2-R-V	0.237927	0.146384
Sox2-R-V	-0.0175282	0.762996
Src-M-V	-0.000879226	0.984961
Src_pY416-R-V	0.139806	0.443592
Src_pY527-R-V	0.271878	0.0250221
Stat3-R-C	0.124079	0.0795045
Stat3_pY705-R-V	-0.122439	0.000303586
Stat5a-R-V	-0.0492049	0.281498
Stathmin-1-R-V	-0.122572	0.00040422
Syk-M-V	-0.584441	0.211117
Tau-M-C	0.149709	0.0651762
TAZ-R-V	0.224299	0.162363
TFAM-R-V	-0.207474	0.0820044
TFRC-R-V	0.132536	0.321258
TIGAR-R-V	0.0775481	0.0918214
TIM-3-R-N	0.138698	0.374868
Transglutaminase-M-V	0.190797	0.545247
TRIM25-R-C	0.313832	0.0126341
TSC1-R-C	0.109415	0.0591623
TTF1-R-V	-0.233514	4.5011e-05
Tuberin-R-V	0.133289	0.0027494
Tuberin_pT1462-R-V	-0.0210371	0.672768
TUFM-R-V	-0.0843466	0.284104
TWIST-M-C	0.000658641	0.990625
Tyro3-R-V	0.142971	0.200704
UBAC1-R-V	-0.191743	8.74473e-05
Ubq-Histone-H2B-M-C	0.0729265	0.767452
UGT1A-M-V	-0.0170746	0.667215
ULK1_pS757-R-C	0.130856	0.000255425
VASP-R-V	0.187926	0.00125069
VEGFR-2-R-V	0.00441619	0.971644
VHL-EPPK1-M-E	0.203553	0.001945
Vimentin-M-C	-0.0353665	0.49754
Wee1-R-C	-0.0991581	0.0223928
Wee1_pS642-R-C	-0.104619	0.0139072
WIPI1-R-C	0.0504142	0.235734
WIPI2-R-C	-0.0862816	0.0523844
XBP-1-G-C	0.0147391	0.778043
XPA-M-V	0.0638999	0.388319
XPF-R-C	-0.00966237	0.71287
XRCC1-R-C	-0.0482494	0.801204
YAP-R-E	0.251628	0.268251
YAP_pS127-R-E	0.209079	0.0575893
YB1_pS102-R-V	0.38544	0.202662
ZAP-70-R-C	-0.0772585	0.0509719

## Sheet: Figure 4f
OVCAR8			CAOV3			FT282CE
ctrl-RNA	L1CAM siRNA		ctrl-siRNA	L1CAM siRNA		ctrl-siRNA	L1CAM siRNA
0.949795	0.710374		0.982982	0.692995		1.13169	0.693906
1.09213	0.735365		0.96126	0.687407		0.918548	0.446977
1.00351	0.682607		0.982982	0.681817		0.987059	0.404543
			1.15677	0.603577
			1.14048	0.625933
			1.14591	0.625933

## Sheet: Figure 4g
FT33-RAS			FT189			FT237			FT246
pcDNA	L1CAM pcDNA		pcDNA	L1CAM pcDNA		pcDNA	L1CAM pcDNA		pcDNA	L1CAM pcDNA
1	1.56374		1	1.15899		1	1.20884		1	1.47212
0.957935	1.67466		1.12189	1.27439		0.989583	1.14867		1	1.46604
0.843212	1.55562		1.00995	1.10631		0.973959	1.05021		1.07092	1.25921
0.814532	1.47716		1.02487	1.10631		0.953126	1.07756		1.04965	1.27138
0.950287	1.59079		1.0398	1.12387		0.984375	1.0885		1	1.36262
0.982709	1.57025		0.840989	1.17392		1.004	1.2242		1.09326	1.43139
0.941371	1.68164		0.943498	1.2908		0.993542	1.16327		1.09326	1.42548
0.828632	1.5621		0.849357	1.12056		0.977854	1.06356		1.1708	1.22437
0.800448	1.48332		0.861909	1.12056		0.956938	1.09126		1.14754	1.2362
0.933856	1.59742		0.874462	1.13834		0.988313	1.10234		1.09326	1.32492

## Sheet: Figure 5d
OVCAR8	OVCAR8-L1
612	176
681	103
668	259
435	144
707	245
294	85
436	138
320	74
50	46
396	109
910	305
741	136
280	189
320	423
601	199
756	178
271	392
606	267
318	128
680	256
	358

## Sheet: Figure 5e
OVCAR8	OVCAR-L1
64.6304	65.7561
47.636	58.4181
67.8988	46.6397
59.8042	45.5067
55.9492	30.0064
46.8655	44.7758
30.7686	45.2725
62.9595	26.4102
62.2301	16.3408
63.2842	44.3277
55.2033	40.392
40.4898	50.9274
	51.0406
	48.3594

[truncated: 18 more sheets: Figure 5f, Figure 5h, Figure 5j, Figure 5k, Figure 6c, Figure 6d, Figure 6e, Figure 7c, Figure 7d, Figure 7f, Figure 7h, Figure 8c, Supplementary figure 1a, Supplementary figure 3c, Supplementary figure 3d, Supplementary figure 6, Supplementary figure 7b, Supplementary figure 7d]
